# Supplementary material for: N-(2,6-Dichloro­phen­yl)-5-methyl-1,2-oxazole-4-carboxamide monohydrate
Source: Acta Crystallogr Sect E Struct Rep Online. 2011 Nov 5;67(Pt 12):o3207. doi: 10.1107/S1600536811044734 (PMC3238872; doi:10.1107/S1600536811044734)
Supplement: Supplementary file 2 [file e-67-o3207-Isup2.hkl]

# 
# h,k,l, Fc-squared, Fo-squared, sigma(Fo-squared) and status flag 
# 
data_I
_shelx_title ' X in Pna2(1)' 
_shelx_refln_list_code          4 
_shelx_F_calc_maximum      185.59 
_exptl_crystal_F_000       592.00 
_reflns_d_resolution_high  0.8295 
 
loop_ 
 _symmetry_equiv_pos_as_xyz 
 'x, y, z' 
 '-x, -y, z+1/2' 
 'x+1/2, -y+1/2, z' 
 '-x+1/2, y+1/2, z+1/2' 
 
_cell_length_a    12.0470 
_cell_length_b     8.2290 
_cell_length_c    13.0860 
_cell_angle_alpha  90.000 
_cell_angle_beta   90.000 
_cell_angle_gamma  90.000 
 
_shelx_F_squared_multiplier     1.000 
 
loop_ 
 _refln_index_h 
 _refln_index_k 
 _refln_index_l 
 _refln_F_squared_calc 
 _refln_F_squared_meas 
 _refln_F_squared_sigma 
 _refln_observed_status 
   2   0 -15        7.68        9.29      6.59 o 
   4   0 -15      117.82      143.60     11.34 o 
   0   1 -15      103.45      114.02     10.32 o 
   1   1 -15       20.69       27.50      7.06 o 
   2   1 -15       27.23       41.67      6.97 o 
   3   1 -15        1.92        2.04      6.50 o 
   4   1 -15        7.20        0.51      6.73 o 
   1   2 -15       58.58       72.39      8.87 o 
   2   2 -15       62.49       61.98      9.90 o 
   3   2 -15        8.78       17.55      6.87 o 
   0   3 -15       15.74       14.82      7.80 o 
   0   0 -14      464.88      493.69     18.29 o 
   2   0 -14        7.71       -3.58      6.41 o 
   4   0 -14       72.91       71.84      9.06 o 
   6   0 -14       11.46       11.15      6.87 o 
   1   1 -14       31.07       23.18      8.13 o 
   2   1 -14       20.18       27.54      6.27 o 
   3   1 -14       15.11       11.05      6.18 o 
   4   1 -14       88.68       80.96      9.48 o 
   5   1 -14       10.34        0.00      7.29 o 
   6   1 -14        4.68       -6.13      7.29 o 
   0   2 -14        3.89        6.83      5.85 o 
   1   2 -14       11.88       14.63      5.99 o 
   2   2 -14       17.16       18.53      6.97 o 
   3   2 -14        1.25       11.33      5.99 o 
   4   2 -14       50.47       53.85      8.60 o 
   5   2 -14      103.11      107.33      9.39 o 
   6   2 -14       47.59       42.74      8.36 o 
   1   3 -14       48.14       48.27      8.59 o 
   2   3 -14      112.15      116.68     10.65 o 
   3   3 -14       67.55       68.59      9.29 o 
   4   3 -14       27.13       17.33      8.22 o 
   5   3 -14       31.10       50.59      7.76 o 
   0   4 -14       57.48       58.73      9.34 o 
   1   4 -14       15.88       25.27      7.01 o 
   2   4 -14       13.25        7.01      6.64 o 
   3   4 -14       24.15       34.65      7.11 o 
   2   0 -13       13.94       10.87      6.18 o 
   4   0 -13        0.64        0.00      6.18 o 
   6   0 -13        8.16       10.22      6.69 o 
   8   0 -13      191.43      182.54     12.56 o 
   0   1 -13      271.43      283.93     12.99 o 
   1   1 -13       15.45       13.70      6.60 o 
   2   1 -13        9.94        6.97      6.18 o 
   3   1 -13       56.21       57.34      7.29 o 
   4   1 -13       80.71       66.46      8.69 o 
   5   1 -13       15.89       29.12      6.46 o 
   6   1 -13        4.91        7.94      6.27 o 
   7   1 -13        3.59        1.49      7.06 o 
   8   1 -13        3.28        5.71      6.32 o 
   1   2 -13        5.33        7.06      6.36 o 
   2   2 -13       62.33       62.73      8.41 o 
   3   2 -13      183.61      175.81     11.21 o 
   4   2 -13      121.13      133.95     10.83 o 
   5   2 -13       30.21       21.14      7.11 o 
   6   2 -13        7.78        2.41      6.64 o 
   7   2 -13       43.49       25.18      8.83 o 
   0   3 -13      114.55      112.46      9.62 o 
   1   3 -13       16.09       16.67      6.64 o 
   2   3 -13      116.64      115.67      9.81 o 
   3   3 -13       30.04       28.29      6.92 o 
   4   3 -13       99.98       90.92      9.06 o 
   5   3 -13       60.80       76.71      8.08 o 
   6   3 -13       40.63       36.28      9.01 o 
   1   4 -13       85.35       85.47      9.48 o 
   2   4 -13      103.34       92.50      9.39 o 
   3   4 -13       35.52       33.77      8.13 o 
   4   4 -13        3.94        5.76      6.55 o 
   5   4 -13       27.45       31.82      7.94 o 
   0   5 -13       25.64       26.29      8.45 o 
   1   5 -13       41.94       39.58      8.50 o 
   2   5 -13       23.02       15.79      7.90 o 
   3   5 -13       32.40       27.69      7.62 o 
   0   0 -12       82.84       78.97     11.25 o 
   2   0 -12       25.68       30.10      5.95 o 
   4   0 -12      338.58      352.24     13.75 o 
   6   0 -12      328.03      341.55     14.96 o 
   8   0 -12       50.47       56.22      8.69 o 
   1   1 -12      139.47      138.74      9.30 o 
   2   1 -12      191.14      195.35     10.52 o 
   3   1 -12      397.40      371.51     14.13 o 
   4   1 -12       50.60       51.76      7.48 o 
   5   1 -12       92.85       89.99      9.11 o 
   6   1 -12       19.52        6.46      7.34 o 
   7   1 -12       52.83       75.22      7.99 o 
   8   1 -12       50.30       46.60      8.27 o 
   9   1 -12       15.38       10.73      6.92 o 
   0   2 -12      103.95      107.02      8.37 o 
   1   2 -12      279.51      269.41     12.06 o 
   2   2 -12        4.39       14.49      5.15 o 
   3   2 -12       43.01       43.76      7.34 o 
   4   2 -12      107.38      101.44      8.88 o 
   5   2 -12       15.76       21.04      6.22 o 
   6   2 -12       82.51       79.85      8.97 o 
   7   2 -12        1.08       14.86      5.48 o 
   8   2 -12       17.50        9.34      7.62 o 
   1   3 -12       44.62       50.18      6.78 o 
   2   3 -12       57.87       63.47      7.71 o 
   3   3 -12        7.18       -2.41      6.18 o 
   4   3 -12       18.87       17.88      6.64 o 
   5   3 -12        3.73        8.64      5.94 o 
   6   3 -12        6.69        0.93      6.32 o 
   7   3 -12        8.29        4.74      7.24 o 
   8   3 -12       43.66       55.24      8.27 o 
   0   4 -12       66.32       62.18     10.46 o 
   1   4 -12       12.13        8.31      5.25 o 
   2   4 -12        6.95        5.90      5.94 o 
   3   4 -12       39.36       37.91      7.34 o 
   4   4 -12        7.71       10.64      6.59 o 
   5   4 -12       30.32       34.47      7.15 o 
   6   4 -12      106.72       93.01      9.62 o 
   7   4 -12       14.72       16.07      7.80 o 
   1   5 -12       60.61       64.08      8.55 o 
   2   5 -12       36.84       44.74      7.62 o 
   3   5 -12       29.84       26.99      7.01 o 
   4   5 -12        0.21       -6.69      6.69 o 
   5   5 -12       28.58       29.12      8.36 o 
   0   6 -12       29.15       28.99      8.69 o 
   1   6 -12       24.09       24.66      7.06 o 
   2   6 -12        2.18       -2.51      6.46 o 
   3   6 -12       17.64       24.34      8.13 o 
   2   0 -11      815.85      735.88     17.58 o 
   4   0 -11      300.09      282.88     12.07 o 
   6   0 -11      307.86      299.48     13.23 o 
   8   0 -11       31.70       32.19      7.71 o 
  10   0 -11       32.58       42.04      8.83 o 
   0   1 -11      501.20      506.31     14.48 o 
   1   1 -11      327.19      342.32     12.21 o 
   2   1 -11       28.84       24.57      5.53 o 
   3   1 -11       95.41       94.33      7.81 o 
   4   1 -11       31.81       28.76      6.04 o 
   5   1 -11      350.32      327.10     13.47 o 
   6   1 -11      179.93      182.94     10.42 o 
   7   1 -11       14.63       17.93      6.41 o 
   8   1 -11        9.56       14.68      6.13 o 
   9   1 -11       35.31       36.14      8.13 o 
  10   1 -11       80.68       77.10     10.46 o 
   1   2 -11       65.46       66.74      6.97 o 
   2   2 -11       12.37       11.38      5.02 o 
   3   2 -11       25.05       27.96      5.16 o 
   4   2 -11       91.71       97.39      8.04 o 
   5   2 -11       51.07       49.20      7.11 o 
   6   2 -11        1.99       -2.41      5.85 o 
   7   2 -11       40.39       35.59      7.43 o 
   8   2 -11      140.55      137.55     10.97 o 
   9   2 -11       22.00       23.87      7.48 o 
   0   3 -11      140.68      143.30      8.98 o 
   1   3 -11      152.06      163.51      9.35 o 
   2   3 -11       63.79       59.48      6.60 o 
   3   3 -11       45.47       38.98      6.60 o 
   4   3 -11      130.87      137.46      9.02 o 
   5   3 -11       41.30       36.93      6.83 o 
   6   3 -11        9.36        9.99      6.46 o 
   7   3 -11        3.59        8.82      6.32 o 
   8   3 -11       23.79       25.22      7.34 o 
   9   3 -11       40.69       40.32      7.94 o 
   1   4 -11       97.51       91.76      8.32 o 
   2   4 -11       61.15       63.34      6.55 o 
   3   4 -11       25.45       15.79      6.08 o 
   4   4 -11      112.29      119.62      9.44 o 
   5   4 -11       49.32       58.96      7.15 o 
   6   4 -11       40.55       36.42      7.67 o 
   7   4 -11        6.92        2.79      6.69 o 
   8   4 -11       37.94       33.59      8.78 o 
   0   5 -11      152.75      142.55      9.81 o 
   1   5 -11       25.03       19.97      6.08 o 
   2   5 -11       29.56       27.78      6.78 o 
   3   5 -11       46.02       33.13      7.57 o 
   4   5 -11       78.67       69.11      8.74 o 
   5   5 -11      112.85      134.58     11.02 o 
   6   5 -11        8.29       17.23      6.64 o 
   7   5 -11       45.49       56.21      9.15 o 
   1   6 -11       95.88      111.88      9.57 o 
   2   6 -11       44.27       39.86      8.59 o 
   3   6 -11       16.69       22.67      6.64 o 
   4   6 -11       17.77       18.44      7.25 o 
   5   6 -11       39.88       35.86      8.64 o 
   0   7 -11       42.57       44.41      8.55 o 
   1   7 -11       19.90       28.70      7.34 o 
   0   0 -10      929.88      933.98     19.22 o 
   2   0 -10      579.45      535.49     14.22 o 
   4   0 -10        7.94       15.09      4.69 o 
   6   0 -10       78.27       81.01      7.90 o 
   8   0 -10        2.03        4.09      4.97 o 
  10   0 -10      141.00      130.01     11.02 o 
   1   1 -10      280.66      296.61     10.81 o 
   2   1 -10      879.91      802.41     17.33 o 
   3   1 -10      309.26      282.54     10.68 o 
   4   1 -10       18.71       20.53      4.92 o 
   5   1 -10       22.40       18.95      5.43 o 
   6   1 -10        2.45       -2.88      5.34 o 
   7   1 -10       88.19       80.65      8.09 o 
   8   1 -10       33.35       21.42      7.62 o 
   9   1 -10      112.40      113.11      9.25 o 
  10   1 -10        1.09        0.00      6.73 o 
  11   1 -10       25.25       27.36      7.76 o 
   0   2 -10      274.56      286.21     11.28 o 
   1   2 -10      142.09      154.45      8.51 o 
   2   2 -10       90.64       82.10      7.16 o 
   3   2 -10      302.79      290.97     11.28 o 
   4   2 -10       57.54       59.95      6.65 o 
   5   2 -10      147.11      122.10      8.84 o 
   6   2 -10      265.30      254.24     11.32 o 
   7   2 -10       27.63       15.05      6.87 o 
   8   2 -10        7.30        0.84      6.08 o 
   9   2 -10       25.10       19.56      6.97 o 
  10   2 -10       23.93       35.72      7.80 o 
   1   3 -10       61.47       66.97      6.78 o 
   2   3 -10       56.76       48.05      6.69 o 
   3   3 -10       66.55       61.16      6.88 o 
   4   3 -10      373.35      367.14     13.06 o 
   5   3 -10       43.16       39.35      6.46 o 
   6   3 -10       35.51       57.28      6.78 o 
   7   3 -10      182.50      167.25     10.75 o 
   8   3 -10      124.40      113.31      9.86 o 
   9   3 -10        3.71        5.57      5.71 o 
  10   3 -10       14.69       13.47      6.87 o 
   0   4 -10      425.33      419.20     14.70 o 
   1   4 -10       29.68       21.18      6.09 o 
   2   4 -10       16.44       19.41      5.48 o 
   3   4 -10       44.86       49.62      6.32 o 
   4   4 -10      144.26      143.11      9.16 o 
   5   4 -10       42.65       47.43      7.02 o 
   6   4 -10       41.86       43.25      7.39 o 
   7   4 -10       63.05       68.40      8.13 o 
   8   4 -10       48.22       36.05      7.99 o 
   9   4 -10       33.91       21.69      8.31 o 
   1   5 -10       47.92       66.30      6.55 o 
   2   5 -10        5.36        8.92      4.92 o 
   3   5 -10       81.78       77.62      8.18 o 
   4   5 -10        1.30        2.04      5.48 o 
   5   5 -10       81.97       73.90      9.34 o 
   6   5 -10       12.19       19.18      6.41 o 
   7   5 -10        6.93       -7.34      7.34 o 
   8   5 -10       11.87       11.42      7.76 o 
   0   6 -10       61.36       66.63      7.71 o 
   1   6 -10        4.23        2.14      6.18 o 
   2   6 -10       22.12       21.13      6.46 o 
   3   6 -10       11.64       21.13      6.32 o 
   4   6 -10       23.55       19.04      6.83 o 
   5   6 -10       19.65       21.78      7.20 o 
   6   6 -10       41.36       51.29      8.32 o 
   7   6 -10       27.52       18.58      7.99 o 
   1   7 -10       34.25       40.83      7.57 o 
   2   7 -10       33.97       33.54      8.13 o 
   3   7 -10        3.18        8.92      6.41 o 
   4   7 -10        1.50        4.55      6.64 o 
   2   0  -9      660.35      654.31     14.39 o 
   4   0  -9      428.66      420.16     12.66 o 
   6   0  -9       31.48       31.73      7.94 o 
   8   0  -9       72.36       72.92      8.13 o 
  10   0  -9        7.16        5.76      7.85 o 
   0   1  -9      380.76      354.76     11.02 o 
   1   1  -9      745.62      729.93     15.25 o 
   2   1  -9      208.21      198.21      8.57 o 
   3   1  -9        6.20        3.02      3.90 o 
   4   1  -9      225.20      226.96      9.13 o 
   5   1  -9      559.44      575.58     15.06 o 
   6   1  -9      525.70      475.54     14.58 o 
   7   1  -9      185.47      174.09     10.47 o 
   8   1  -9       28.09       21.37      6.36 o 
   9   1  -9       71.57       75.28      8.18 o 
  10   1  -9       20.41       15.70      7.11 o 
  11   1  -9        5.77       -1.44      7.29 o 
   1   2  -9      238.81      219.44      9.36 o 
   2   2  -9      179.15      150.45      8.05 o 
   3   2  -9      494.11      421.29     12.76 o 
   4   2  -9      155.96      158.43      8.42 o 
   5   2  -9       41.04       49.81      5.81 o 
   6   2  -9      158.41      142.55      9.30 o 
   7   2  -9      222.08      203.62     11.17 o 
   8   2  -9       81.20       87.84      8.18 o 
   9   2  -9       17.35       14.86      7.20 o 
  10   2  -9       22.23       30.84      7.34 o 
  11   2  -9       42.23       16.96      8.36 o 
   0   3  -9     1319.30     1318.79     21.49 o 
   1   3  -9      164.21      166.74      8.38 o 
   2   3  -9      320.30      326.85     11.19 o 
   3   3  -9      170.78      167.02      9.03 o 
   4   3  -9      309.15      307.58     11.56 o 
   5   3  -9      123.02      107.98      8.09 o 
   6   3  -9      157.78      151.28      9.63 o 
   7   3  -9       58.51       54.55      7.62 o 
   8   3  -9       11.72        9.75      7.25 o 
   9   3  -9       57.06       53.76      8.74 o 
  10   3  -9       21.67       22.16      7.11 o 
  11   3  -9        2.90        5.11      6.92 o 
   1   4  -9      103.78       84.95      7.63 o 
   2   4  -9      103.55      103.92      7.76 o 
   3   4  -9       14.99       21.92      5.02 o 
   4   4  -9       85.26       77.02      7.58 o 
   5   4  -9      137.66      126.13      8.88 o 
   6   4  -9       21.70       12.63      6.08 o 
   7   4  -9       83.14       80.87      8.88 o 
   8   4  -9      105.44      107.15      9.44 o 
   9   4  -9       56.57       49.20      8.50 o 
  10   4  -9       32.03       44.31      8.78 o 
   0   5  -9       34.11       27.78      5.71 o 
   1   5  -9       10.11       10.22      5.67 o 
   2   5  -9       17.03       25.82      5.34 o 
   3   5  -9      151.00      150.43      9.77 o 
   4   5  -9      109.88       99.54      8.42 o 
   5   5  -9       27.93       23.83      6.83 o 
   6   5  -9       34.52       18.40      7.53 o 
   7   5  -9       44.78       40.14      7.80 o 
   8   5  -9        3.11       17.32      5.85 o 
   9   5  -9       42.81       47.85      8.27 o 
   1   6  -9      131.35      130.30      9.49 o 
   2   6  -9       35.39       32.61      7.15 o 
   3   6  -9       52.21       37.45      7.90 o 
   4   6  -9       15.20        4.69      6.55 o 
   5   6  -9       11.82       16.86      6.36 o 
   6   6  -9       27.09       44.55      7.20 o 
   7   6  -9        4.34        1.95      6.50 o 
   8   6  -9        7.23       21.60      7.24 o 
   0   7  -9       22.99       17.98      7.34 o 
   1   7  -9       12.70       19.88      6.36 o 
   2   7  -9       32.75       40.18      6.87 o 
   3   7  -9       11.26        2.32      7.01 o 
   4   7  -9       43.46       42.09      7.67 o 
   5   7  -9       12.76        9.38      7.06 o 
   6   7  -9       41.42       39.07      8.59 o 
   1   8  -9       14.09       18.35      6.73 o 
   2   8  -9       25.64       37.02      8.17 o 
   0   0  -8      635.58      592.59     17.73 o 
   2   0  -8      154.41      155.99      6.94 o 
   4   0  -8      614.95      605.03     14.15 o 
   6   0  -8      868.25      896.17     18.50 o 
   8   0  -8       48.98       59.57      9.62 o 
  10   0  -8       82.69       83.24      8.78 o 
  12   0  -8       80.48       93.27      9.71 o 
   1   1  -8      181.90      172.27      7.59 o 
   2   1  -8      179.57      174.77      7.68 o 
   3   1  -8      359.98      314.67      9.99 o 
   4   1  -8      177.72      172.81      8.15 o 
   5   1  -8      140.60      150.51      8.19 o 
   6   1  -8      174.40      171.69      8.98 o 
   7   1  -8      149.15      138.77      8.37 o 
   8   1  -8      429.02      453.04     14.70 o 
   9   1  -8        5.83        3.48      5.57 o 
  10   1  -8       31.60       29.54      6.92 o 
  11   1  -8        6.61        6.46      6.08 o 
  12   1  -8       24.98       37.67      8.13 o 
   0   2  -8     1049.47     1143.39     18.30 o 
   1   2  -8      301.89      281.80      9.33 o 
   2   2  -8      507.98      490.39     12.40 o 
   3   2  -8       20.23       18.77      4.18 o 
   4   2  -8       52.92       54.70      5.81 o 
   5   2  -8      243.28      216.11      9.55 o 
   6   2  -8      197.91      197.52      9.92 o 
   7   2  -8      226.17      227.87     10.90 o 
   8   2  -8       31.99       30.43      6.46 o 
   9   2  -8      111.88      104.10      9.90 o 
  10   2  -8       74.07       68.59      8.64 o 
  11   2  -8       64.27       53.85      9.90 o 
  12   2  -8       57.82       53.99      9.20 o 
   1   3  -8      585.23      547.71     13.58 o 
   2   3  -8      931.90      909.69     17.31 o 
   3   3  -8      234.22      218.06      9.08 o 
   4   3  -8       74.30       79.39      6.41 o 
   5   3  -8       76.75       65.86      6.69 o 
   6   3  -8      224.25      236.94     10.43 o 
   7   3  -8       15.62       14.44      5.16 o 
   8   3  -8       68.07       66.87      7.34 o 
   9   3  -8       60.50       39.87      7.95 o 
  10   3  -8       21.67       20.48      7.29 o 
  11   3  -8       18.81       16.40      7.71 o 
   0   4  -8      746.09      695.95     16.03 o 
   1   4  -8      238.39      234.67      9.92 o 
   2   4  -8      142.70      148.36      8.28 o 
   3   4  -8      299.75      301.01     11.23 o 
   4   4  -8      140.22      144.15      8.93 o 
   5   4  -8        2.19        7.71      4.55 o 
   6   4  -8       56.62       49.44      7.20 o 
   7   4  -8       32.96       24.30      6.50 o 
   8   4  -8        8.09        6.50      6.22 o 
   9   4  -8        1.33        3.06      6.08 o 
  10   4  -8      113.44      122.87     10.13 o 
  11   4  -8       25.93       28.52      7.85 o 
   1   5  -8      209.33      212.70     10.06 o 
   2   5  -8       29.52       24.20      5.90 o 
   3   5  -8      153.92      147.93      9.44 o 
   4   5  -8       87.25       79.07      8.27 o 
   5   5  -8       92.30       83.16      7.72 o 
   6   5  -8       10.52       13.33      6.18 o 
   7   5  -8       93.39       92.22      8.51 o 
   8   5  -8        5.42        7.52      5.90 o 
   9   5  -8       93.34       78.50      9.76 o 
  10   5  -8       26.56       31.91      6.97 o 
   0   6  -8       32.37       37.95      6.32 o 
   1   6  -8       44.39       45.58      6.78 o 
   2   6  -8       17.57       22.57      5.29 o 
   3   6  -8       62.06       58.55      7.81 o 
   4   6  -8       15.53       30.10      6.41 o 
   5   6  -8       54.91       46.84      7.76 o 
   6   6  -8       17.72       28.89      6.78 o 
   7   6  -8       10.97       16.16      7.06 o 
   8   6  -8       10.75        5.39      8.03 o 
   1   7  -8        5.73       -6.69      6.69 o 
   2   7  -8       10.87       22.39      6.32 o 
   3   7  -8       39.00       38.23      7.11 o 
   4   7  -8       13.49       24.89      6.18 o 
   5   7  -8       28.41       35.63      7.15 o 
   6   7  -8        7.82       15.65      6.92 o 
   7   7  -8        3.80        7.15      6.69 o 
   0   8  -8       27.03       23.13      7.57 o 
   1   8  -8       14.66        8.22      6.97 o 
   2   8  -8       49.01       40.09      8.59 o 
   3   8  -8        2.68       -7.20      7.20 o 
   4   8  -8        5.96       -2.04      7.76 o 
   2   0  -7      285.76      274.48      8.54 o 
   4   0  -7      826.81      787.94     14.87 o 
   6   0  -7      203.90      206.25      8.94 o 
   8   0  -7      897.77      850.10     19.34 o 
  10   0  -7      174.12      177.72     10.65 o 
  12   0  -7      164.34      164.74     12.23 o 
   1   1  -7     1586.83     1633.24     19.91 o 
   2   1  -7       16.96        7.29      3.11 o 
   3   1  -7      575.76      639.31     13.08 o 
   4   1  -7     1018.02      992.63     16.79 o 
   5   1  -7       32.54       27.09      4.69 o 
   6   1  -7      127.48      112.95      7.07 o 
   7   1  -7      267.40      246.02     10.67 o 
   8   1  -7       20.41       19.46      5.81 o 
   9   1  -7      183.61      181.90     10.42 o 
  10   1  -7       17.68       14.72      6.41 o 
  11   1  -7        6.88       10.50      5.25 o 
  12   1  -7       17.65       20.62      6.64 o 
   1   2  -7      556.18      556.04     12.09 o 
   2   2  -7     1017.09      933.21     15.86 o 
   3   2  -7      222.31      201.49      8.02 o 
   4   2  -7      521.62      533.05     12.87 o 
   5   2  -7       95.22       94.39      6.56 o 
   6   2  -7      242.70      261.25     10.06 o 
   7   2  -7       21.97       28.47      5.02 o 
   8   2  -7       31.53       21.56      6.22 o 
   9   2  -7       39.82       34.47      6.27 o 
  10   2  -7       38.48       37.35      7.67 o 
  11   2  -7       84.65       89.84      9.67 o 
  12   2  -7        9.47        6.87      6.73 o 
   0   3  -7      382.15      367.15     10.74 o 
   1   3  -7      116.25      124.21      6.56 o 
   2   3  -7      225.24      216.85      8.34 o 
   3   3  -7       83.16       83.55      6.37 o 
   4   3  -7      181.16      173.41      8.10 o 
   5   3  -7      808.06      724.61     16.42 o 
   6   3  -7      774.12      721.70     16.46 o 
   7   3  -7       95.97       78.10      7.07 o 
   8   3  -7       66.42       71.61      7.30 o 
   9   3  -7      157.00      141.73     10.33 o 
  10   3  -7      114.17      120.50      9.16 o 
  11   3  -7       22.26       14.26      7.90 o 
  12   3  -7       20.90       14.54      7.25 o 
   1   4  -7      338.92      333.07     10.87 o 
   2   4  -7      252.90      228.33      9.32 o 
   3   4  -7       44.62       39.63      5.16 o 
   4   4  -7      221.15      199.50      9.27 o 
   5   4  -7      197.88      185.22      9.03 o 
   6   4  -7      161.46      144.18      8.70 o 
   7   4  -7       50.08       39.22      6.69 o 
   8   4  -7        5.30       -5.39      5.85 o 
   9   4  -7       19.27       19.51      6.60 o 
  10   4  -7       51.00       43.16      8.87 o 
  11   4  -7      109.95      118.44     11.25 o 
   0   5  -7      137.87      126.30      8.42 o 
   1   5  -7      912.51      864.07     18.41 o 
   2   5  -7      145.32      140.03      8.61 o 
   3   5  -7       33.83       40.88      5.62 o 
   4   5  -7      205.67      175.44      9.59 o 
   5   5  -7      250.08      255.24     11.18 o 
   6   5  -7        1.14        0.37      4.69 o 
   7   5  -7       17.12        8.64      6.18 o 
   8   5  -7       13.58       16.77      5.48 o 
   9   5  -7       10.67        2.23      7.20 o 
  10   5  -7       16.26        9.66      7.43 o 
   1   6  -7       38.71       37.45      6.46 o 
   2   6  -7       15.11       21.83      6.36 o 
   3   6  -7       39.38       43.39      6.78 o 
   4   6  -7       16.44       14.35      5.48 o 
   5   6  -7       49.26       48.92      7.20 o 
   6   6  -7        7.87        4.13      5.90 o 
   7   6  -7      124.39      109.77      9.86 o 
   8   6  -7       17.11       25.64      6.46 o 
   9   6  -7       57.18       50.64      8.92 o 
   0   7  -7       17.44       22.81      7.15 o 
   1   7  -7       35.92       24.90      7.53 o 
   2   7  -7       21.37       18.35      6.97 o 
   3   7  -7      112.34      113.81      9.30 o 
   4   7  -7        4.42       -0.88      6.27 o 
   5   7  -7        1.38        3.58      6.08 o 
   6   7  -7       42.59       56.82      8.50 o 
   7   7  -7       39.11       34.70      8.45 o 
   8   7  -7        0.55        8.78      6.41 o 
   1   8  -7       86.12       83.38      9.25 o 
   2   8  -7       35.12       27.04      8.22 o 
   3   8  -7       32.94       41.30      7.39 o 
   4   8  -7       14.05        8.78      7.38 o 
   5   8  -7        7.36        2.51      6.97 o 
   2   0  -6      226.32      229.98      7.23 o 
   4   0  -6     3323.02     3497.67     29.63 o 
   6   0  -6     1856.41     1961.51     24.37 o 
   8   0  -6      384.80      373.29     12.60 o 
  10   0  -6       74.84       63.90      7.76 o 
  12   0  -6      130.82      127.63     12.32 o 
   1   1  -6      741.11      728.69     12.54 o 
   2   1  -6      436.44      356.08      8.95 o 
   3   1  -6      395.41      379.86      9.64 o 
   4   1  -6      675.39      681.14     13.43 o 
   5   1  -6      247.79      256.17      8.72 o 
   6   1  -6       41.92       50.09      5.34 o 
   7   1  -6      438.15      418.76     12.61 o 
   8   1  -6      782.27      784.33     17.77 o 
   9   1  -6       51.94       50.88      7.34 o 
  10   1  -6       13.79       14.35      5.94 o 
  11   1  -6       12.81       10.82      6.50 o 
  12   1  -6       30.20       29.40      7.15 o 
  13   1  -6        7.05        4.55      6.73 o 
   0   2  -6       30.57       30.95      4.41 o 
   1   2  -6      119.17      124.50      5.82 o 
   2   2  -6       57.34       65.13      4.60 o 
   3   2  -6      175.07      173.74      7.27 o 
   4   2  -6      486.07      437.68     11.19 o 
   5   2  -6      365.47      353.51     10.41 o 
   6   2  -6      455.11      516.53     13.23 o 
   7   2  -6      563.87      582.41     14.83 o 
   8   2  -6       79.73       75.12      7.48 o 
   9   2  -6       80.83       71.16      8.09 o 
  10   2  -6      263.06      282.43     12.53 o 
  11   2  -6      122.63      137.35     10.83 o 
  12   2  -6        3.05       12.72      6.36 o 
  13   2  -6        1.92       -7.15      7.15 o 
   1   3  -6       63.73       76.33      4.93 o 
   2   3  -6     1080.14     1048.09     16.68 o 
   3   3  -6      227.47      209.67      8.25 o 
   4   3  -6      203.21      179.93      8.01 o 
   5   3  -6      176.11      150.41      7.54 o 
   6   3  -6      101.95       92.30      7.39 o 
   7   3  -6       58.65       53.40      6.51 o 
   8   3  -6       23.55       30.19      5.53 o 
   9   3  -6      175.80      157.49     10.75 o 
  10   3  -6      113.79      126.88      9.25 o 
  11   3  -6       20.33       31.72      7.48 o 
  12   3  -6        9.50       11.05      6.78 o 
   0   4  -6      348.58      359.15     10.97 o 
   1   4  -6       10.08        8.41      4.23 o 
   2   4  -6      102.16       92.73      5.95 o 
   3   4  -6      284.16      256.15      9.42 o 
   4   4  -6       28.96       36.61      4.60 o 
   5   4  -6       17.70       28.61      4.92 o 
   6   4  -6      149.85      163.30      8.79 o 
   7   4  -6       26.80       26.52      5.57 o 
   8   4  -6       63.91       64.78      7.90 o 
   9   4  -6       81.11       80.64      8.23 o 
  10   4  -6       33.89       42.97      6.88 o 
  11   4  -6       46.87       42.09      8.18 o 
  12   4  -6       21.61       23.87      7.57 o 
   1   5  -6      415.80      411.59     12.61 o 
   2   5  -6      314.49      299.11     10.86 o 
   3   5  -6       52.36       56.18      5.48 o 
   4   5  -6        9.31       11.15      4.83 o 
   5   5  -6       98.58      102.61      7.39 o 
   6   5  -6       19.56       11.80      6.36 o 
   7   5  -6      173.30      163.02     10.33 o 
   8   5  -6       14.93       12.35      6.04 o 
   9   5  -6       15.21        1.30      6.69 o 
  10   5  -6       35.32       31.59      7.66 o 
  11   5  -6       32.85       35.12      7.76 o 
   0   6  -6       39.93       57.01      8.92 o 
   1   6  -6      716.89      760.50     17.61 o 
   2   6  -6      258.08      221.99     10.90 o 
   3   6  -6      158.14      173.11      9.44 o 
   4   6  -6        2.16        3.20      5.06 o 
   5   6  -6       35.49       36.65      6.69 o 
   6   6  -6        1.40        2.74      6.27 o 
   7   6  -6        3.81        2.93      5.90 o 
   8   6  -6       42.46       45.95      8.18 o 
   9   6  -6       25.93       46.22      7.29 o 
  10   6  -6        1.55       -6.97      6.97 o 
   1   7  -6       61.07       61.80      8.32 o 
   2   7  -6      132.10      115.42      9.86 o 
   3   7  -6        3.89        7.52      5.99 o 
   4   7  -6       43.72       46.64      7.43 o 
   5   7  -6       33.23       37.91      7.20 o 
   6   7  -6        4.44        0.46      5.90 o 
   7   7  -6        0.98       -7.85      7.85 o 
   8   7  -6       33.97       21.83      8.18 o 
   0   8  -6       82.71       90.44      8.88 o 
   1   8  -6       25.26       28.19      6.18 o 
   2   8  -6       24.41       16.07      6.92 o 
   3   8  -6        9.65       14.12      6.41 o 
   4   8  -6        9.93       12.17      6.22 o 
   5   8  -6       18.65       24.20      7.06 o 
   6   8  -6        4.96       16.63      6.46 o 
   1   9  -6        0.92        2.55      6.04 o 
   2   9  -6        2.22        2.55      7.06 o 
   4   0  -5     2749.59     3201.05     26.87 o 
   6   0  -5      216.70      231.59      8.53 o 
   8   0  -5      142.60      122.18      7.63 o 
  10   0  -5      615.04      582.41     18.10 o 
  12   0  -5       32.17       39.44      9.80 o 
   1   1  -5      184.84      159.66      5.60 o 
   3   1  -5      976.46      968.28     14.31 o 
   4   1  -5      269.64      248.96      7.79 o 
   5   1  -5     1736.65     2018.74     22.56 o 
   6   1  -5      277.75      291.26      9.37 o 
   7   1  -5       27.10       27.64      4.78 o 
   8   1  -5      142.72      141.43      8.37 o 
   9   1  -5      366.17      345.01     12.78 o 
  10   1  -5      157.45      174.45     10.00 o 
  11   1  -5      116.13      115.96      9.30 o 
  12   1  -5       48.52       60.12      7.94 o 
  13   1  -5       11.69       11.70      7.15 o 
   2   2  -5      140.79      141.62      5.64 o 
   3   2  -5     1238.88     1213.29     16.78 o 
   4   2  -5      192.30      195.09      7.08 o 
   5   2  -5       62.95       68.38      5.35 o 
   6   2  -5       11.48       19.28      4.09 o 
   7   2  -5      266.47      267.29      9.93 o 
   8   2  -5      336.17      329.33     11.66 o 
   9   2  -5       92.24      102.18      7.81 o 
  10   2  -5      427.16      406.26     15.07 o 
  11   2  -5        4.10        2.04      6.27 o 
  12   2  -5      131.28      129.49     10.65 o 
  13   2  -5        9.52        6.36      6.69 o 
   1   3  -5     1000.74      924.89     14.71 o 
   2   3  -5      706.69      713.54     13.02 o 
   3   3  -5      673.63      679.23     13.43 o 
   4   3  -5      226.01      217.46      8.02 o 
   5   3  -5       65.91       83.30      5.81 o 
   6   3  -5       74.11       65.08      5.86 o 
   7   3  -5      119.50       93.30      7.07 o 
   8   3  -5       67.12       52.75      6.18 o 
   9   3  -5       45.03       43.07      6.88 o 
  10   3  -5      177.31      164.37     10.10 o 
  11   3  -5       12.35        8.87      6.69 o 
  12   3  -5       70.03       77.70      8.97 o 
  13   3  -5        3.46       13.24      7.11 o 
   1   4  -5       13.37       15.14      4.37 o 
   2   4  -5     1003.64     1014.18     16.88 o 
   3   4  -5       24.19       22.76      4.18 o 
   4   4  -5        1.98        6.78      3.58 o 
   5   4  -5      456.71      405.56     12.05 o 
   6   4  -5      196.02      176.44      9.08 o 
   7   4  -5      278.81      269.31     11.46 o 
   8   4  -5       84.77       98.03      7.62 o 
   9   4  -5      101.18       97.95      8.18 o 
  10   4  -5        4.28       -2.46      6.08 o 
  11   4  -5       36.32       26.15      7.71 o 
  12   4  -5       41.71       43.76      7.53 o 
   0   5  -5       13.82      -14.91     14.91 o 
   1   5  -5      148.00      170.59      8.47 o 
   2   5  -5      285.63      282.88     10.26 o 
   3   5  -5       99.72      111.23      6.84 o 
   4   5  -5      117.53      121.80      7.91 o 
   5   5  -5       41.82       37.68      7.53 o 
   6   5  -5      176.15      153.61      9.35 o 
   7   5  -5      252.04      226.97     11.41 o 
   8   5  -5      132.90      133.88      9.44 o 
   9   5  -5      139.47      136.95     10.09 o 
  10   5  -5       19.91       20.16      7.39 o 
  11   5  -5        7.78       11.66      6.83 o 
   1   6  -5      222.39      235.10     10.24 o 
   2   6  -5      160.70      136.65      8.65 o 
   3   6  -5      346.94      376.67     13.24 o 
   4   6  -5       63.52       68.59      6.74 o 
   5   6  -5       59.60       51.39      7.44 o 
   6   6  -5       71.75       59.63      7.44 o 
   7   6  -5       17.03       18.86      6.64 o 
   8   6  -5        1.23       10.73      5.67 o 
   9   6  -5       10.49        3.20      6.97 o 
  10   6  -5       20.20       10.36      8.08 o 
   0   7  -5      152.34      162.06     10.42 o 
   1   7  -5      197.40      210.73     11.36 o 
   2   7  -5      140.65      136.92      9.44 o 
   3   7  -5       64.54       69.01      7.39 o 
   4   7  -5      118.89       97.69      9.35 o 
   5   7  -5       10.44        2.46      6.32 o 
   6   7  -5       38.26       41.16      7.43 o 
   7   7  -5        6.86        4.97      6.18 o 
   8   7  -5        1.30       -3.34      6.83 o 
   9   7  -5        3.18       -4.09      7.34 o 
   1   8  -5        2.66        2.55      6.32 o 
   2   8  -5       30.86       27.45      6.69 o 
   3   8  -5       29.17       35.49      7.62 o 
   4   8  -5        2.35       -4.04      5.99 o 
   5   8  -5       14.42       24.29      6.46 o 
   6   8  -5        4.90        7.29      6.36 o 
   7   8  -5       31.86       40.83      7.85 o 
   0   9  -5       10.25        0.00      7.66 o 
   1   9  -5       16.36        6.36      6.78 o 
   2   9  -5       28.25       32.65      7.85 o 
   3   9  -5        9.59        7.57      7.24 o 
   4   9  -5        4.89       12.40      7.57 o 
   0   0  -4      178.85      202.83      7.43 o 
   4   0  -4      231.82      259.50      7.84 o 
   6   0  -4     1466.91     1331.49     18.56 o 
   8   0  -4      985.65      991.95     18.73 o 
  10   0  -4      992.00     1009.80     21.18 o 
  12   0  -4       49.72       44.97      8.55 o 
  14   0  -4       34.09       38.93      8.87 o 
   1   1  -4      401.10      383.57      7.75 o 
   3   1  -4     1000.18     1002.87     13.50 o 
   4   1  -4      426.25      435.59      9.37 o 
   5   1  -4       94.83      103.18      5.72 o 
   6   1  -4      503.20      495.50     11.66 o 
   7   1  -4      526.08      547.72     12.92 o 
   8   1  -4      134.88      118.17      7.68 o 
   9   1  -4      652.08      675.93     16.81 o 
  10   1  -4       69.67       60.46      7.39 o 
  11   1  -4       68.72       71.71      8.32 o 
  12   1  -4        9.13        6.87      6.50 o 
  13   1  -4       17.85       13.28      7.66 o 
   1   2  -4      149.22      159.40      5.55 o 
   2   2  -4      109.94       88.04      4.66 o 
   3   2  -4     1051.10     1027.16     14.48 o 
   4   2  -4     1966.71     2040.23     21.34 o 
   5   2  -4      845.61      834.85     14.56 o 
   6   2  -4     1590.79     1677.70     21.51 o 
   7   2  -4      177.32      169.70      7.91 o 
   8   2  -4       43.42       45.63      5.85 o 
   9   2  -4      122.64      119.52      8.60 o 
  10   2  -4      140.10      142.51      9.35 o 
  11   2  -4       48.66       50.46      7.57 o 
  12   2  -4       13.64        7.90      6.27 o 
  13   2  -4       14.00       19.09      6.13 o 
   1   3  -4      418.13      437.37      9.69 o 
   2   3  -4      134.77      122.50      5.49 o 
   3   3  -4      219.04      191.35      6.85 o 
   4   3  -4      775.69      697.46     13.22 o 
   5   3  -4      517.91      549.99     12.36 o 
   6   3  -4       44.77       36.71      4.60 o 
   7   3  -4      115.66      116.28      7.44 o 
   8   3  -4      438.48      430.34     13.35 o 
   9   3  -4      118.66      136.44      8.42 o 
  10   3  -4       44.47       51.62      7.02 o 
  11   3  -4       92.03       98.40      9.16 o 
  12   3  -4       25.53       24.39      7.66 o 
  13   3  -4        4.77        9.94      6.59 o 
   0   4  -4     5260.56     6010.47     40.38 o 
   1   4  -4     1408.16     1421.38     19.11 o 
   2   4  -4      480.96      458.95     11.37 o 
   3   4  -4       55.95       42.34      4.46 o 
   4   4  -4      696.01      631.29     14.22 o 
   5   4  -4      112.97      127.30      7.35 o 
   6   4  -4      509.23      481.34     13.42 o 
   7   4  -4       74.61       63.35      6.93 o 
   8   4  -4       90.27       87.02      7.67 o 
   9   4  -4      233.58      224.26     11.50 o 
  10   4  -4       32.27       29.92      6.36 o 
  11   4  -4        8.58       10.03      6.13 o 
  12   4  -4        6.63        4.78      6.92 o 
   1   5  -4      679.61      723.19     14.77 o 
   2   5  -4       33.59       17.84      5.16 o 
   3   5  -4      306.35      310.68     10.49 o 
   4   5  -4       84.63       83.08      6.88 o 
   5   5  -4       67.29       56.42      6.79 o 
   6   5  -4       11.96       15.14      4.32 o 
   7   5  -4       14.45       14.63      5.53 o 
   8   5  -4       31.27       34.98      6.74 o 
   9   5  -4       68.46       63.11      8.32 o 
  10   5  -4        5.45        5.20      6.55 o 
  11   5  -4       34.82       25.46      7.57 o 
   0   6  -4      422.62      416.09     12.61 o 
   1   6  -4      218.59      211.09      9.87 o 
   2   6  -4       78.06       75.07      6.65 o 
   3   6  -4      158.78      165.36      8.65 o 
   4   6  -4       61.89       66.32      6.97 o 
   5   6  -4       82.97       83.90      7.48 o 
   6   6  -4       70.50       69.01      7.48 o 
   7   6  -4       51.87       65.89      7.48 o 
   8   6  -4       93.15       97.61      8.92 o 
   9   6  -4       40.89       53.52      6.92 o 
  10   6  -4        3.02        8.64      7.15 o 
   1   7  -4      122.60      121.42      9.16 o 
   2   7  -4       21.29       25.22      5.90 o 
   3   7  -4        3.25        9.10      5.53 o 
   4   7  -4       48.39       43.81      7.71 o 
   5   7  -4       24.13       31.17      6.36 o 
   6   7  -4       11.42       14.12      5.99 o 
   7   7  -4       84.39      108.85      9.20 o 
   8   7  -4        6.22        6.50      5.94 o 
   9   7  -4       12.96        5.94      8.41 o 
   0   8  -4      109.17      114.27      9.20 o 
   1   8  -4       66.26       62.27      8.60 o 
   2   8  -4       32.45       18.67      6.55 o 
   3   8  -4       48.36       59.42      7.85 o 
   4   8  -4        1.40        6.13      6.36 o 
   5   8  -4        1.37        3.16      6.22 o 
   6   8  -4        6.07       15.14      6.50 o 
   7   8  -4        1.48       -2.00      7.52 o 
   1   9  -4       22.97       30.47      7.15 o 
   2   9  -4       13.39        4.83      7.25 o 
   3   9  -4        1.51        5.90      6.59 o 
   4   9  -4        3.57        0.51      6.78 o 
   2   0  -3     9236.18     9703.35    140.20 o 
   6   0  -3      263.03      263.80      8.68 o 
   8   0  -3      102.40       90.55      6.37 o 
  10   0  -3     1136.27     1170.15     22.54 o 
  12   0  -3       33.93       41.72      7.34 o 
  14   0  -3       13.33       17.79      7.85 o 
   2   1  -3      776.77      785.72     10.42 o 
   3   1  -3      333.31      316.99      7.22 o 
   4   1  -3       56.02       54.73      3.63 o 
   6   1  -3     1149.34     1235.22     17.62 o 
   7   1  -3       29.80       33.17      4.51 o 
   8   1  -3       54.99       49.45      5.76 o 
   9   1  -3        0.14       -4.64      4.64 o 
  10   1  -3      459.39      468.84     14.47 o 
  11   1  -3      366.59      355.17     13.99 o 
  12   1  -3       96.78       83.07      8.79 o 
  13   1  -3        5.08        1.86      5.62 o 
  14   1  -3        7.43       12.82      7.24 o 
   2   2  -3     1020.34      968.65     12.49 o 
   3   2  -3     1157.61     1226.89     15.02 o 
   4   2  -3      604.18      680.67     11.71 o 
   5   2  -3      595.48      602.20     12.02 o 
   6   2  -3      179.70      190.12      7.73 o 
   7   2  -3      973.64      944.69     16.82 o 
   8   2  -3      496.18      499.56     13.60 o 
   9   2  -3       58.42       50.42      6.46 o 
  10   2  -3      294.20      285.20     12.53 o 
  11   2  -3      157.42      152.76     10.00 o 
  12   2  -3       16.55       14.58      6.97 o 
  13   2  -3        5.59        7.48      6.73 o 
   0   3  -3     4003.88     4147.22     31.81 o 
   1   3  -3      174.98      158.46      6.06 o 
   3   3  -3      864.02      846.02     13.79 o 
   4   3  -3     1308.65     1429.10     18.16 o 
   5   3  -3      136.76      149.54      6.75 o 
   6   3  -3      186.34      203.18      8.38 o 
   7   3  -3      130.36      138.36      7.21 o 
   8   3  -3      349.95      345.55     11.85 o 
   9   3  -3       46.77       43.82      6.69 o 
  10   3  -3        9.01        5.76      5.57 o 
  11   3  -3       18.31       16.77      6.41 o 
  12   3  -3       26.30       31.73      7.01 o 
  13   3  -3       16.25       21.83      7.11 o 
   1   4  -3     1559.51     1535.22     18.86 o 
   2   4  -3      273.76      223.23      7.89 o 
   3   4  -3      392.37      338.27      9.63 o 
   4   4  -3      728.73      683.77     14.00 o 
   5   4  -3       54.03       49.96      5.02 o 
   6   4  -3      210.56      190.95      8.66 o 
   7   4  -3       11.26       13.98      5.11 o 
   8   4  -3      140.61      129.03      8.47 o 
   9   4  -3       43.15       33.17      6.50 o 
  10   4  -3       53.59       53.94      7.39 o 
  11   4  -3       48.47       52.45      7.34 o 
  12   4  -3       51.19       53.34      8.08 o 
  13   4  -3        5.15        1.53      7.15 o 
   0   5  -3      716.68      673.68     14.22 o 
   1   5  -3      315.22      330.26     10.08 o 
   2   5  -3      113.10      137.18      7.02 o 
   3   5  -3      474.56      498.03     12.72 o 
   4   5  -3        7.17       12.68      4.23 o 
   5   5  -3      218.40      169.94      8.66 o 
   6   5  -3       33.78       28.57      5.34 o 
   7   5  -3       12.69       13.79      4.78 o 
   8   5  -3       35.71       31.40      6.64 o 
   9   5  -3      250.83      237.55     12.71 o 
  10   5  -3       19.44       19.46      6.92 o 
  11   5  -3        7.31        5.99      6.69 o 
  12   5  -3        9.92        3.99      7.43 o 
   1   6  -3      140.18      139.66      8.14 o 
   2   6  -3       33.70       35.91      5.16 o 
   3   6  -3       47.27       47.53      6.13 o 
   4   6  -3        9.95        5.67      4.83 o 
   5   6  -3      207.62      209.25     10.33 o 
   6   6  -3      121.21      123.65      9.11 o 
   7   6  -3       41.42       46.32      7.15 o 
   8   6  -3        6.87       11.70      5.94 o 
   9   6  -3       11.75       10.45      6.83 o 
  10   6  -3        4.30       11.75      5.90 o 
  11   6  -3       23.95       26.89      8.50 o 
   0   7  -3       88.37      116.82      7.95 o 
   1   7  -3       10.40       16.91      5.20 o 
   2   7  -3       18.51       17.88      5.25 o 
   3   7  -3       12.51        4.60      5.99 o 
   4   7  -3       31.14       33.73      6.36 o 
   5   7  -3       35.92       32.98      7.06 o 
   6   7  -3        4.54       10.91      5.81 o 
   7   7  -3       99.31       92.46      9.95 o 
   8   7  -3       29.21       21.41      7.48 o 
   9   7  -3       41.57       50.03      8.92 o 
   1   8  -3        0.50       -6.55      6.55 o 
   2   8  -3       36.39       38.42      7.48 o 
   3   8  -3        1.05        0.84      6.08 o 
   4   8  -3       20.89       12.77      7.29 o 
   5   8  -3       44.21       57.10      7.94 o 
   6   8  -3        3.87        9.24      6.64 o 
   7   8  -3       13.97       22.34      6.50 o 
   8   8  -3       15.16        8.73      8.13 o 
   0   9  -3       30.31       36.60      7.39 o 
   1   9  -3       73.32       68.40     10.04 o 
   2   9  -3        9.10       11.75      6.64 o 
   3   9  -3       31.90       44.13      7.71 o 
   4   9  -3        6.94        8.36      7.01 o 
   5   9  -3       26.40       29.50      8.50 o 
   0   0  -2    11347.64    12574.63    129.41 o 
   2   0  -2     4291.04     4199.89     77.68 o 
   4   0  -2       75.86       71.52      4.28 o 
   8   0  -2      185.28      164.19      7.92 o 
  10   0  -2      341.91      335.26     12.64 o 
  12   0  -2      164.89      155.46     10.42 o 
  14   0  -2       19.68       27.54      6.73 o 
   1   1  -2      197.67      202.33      4.50 o 
   3   1  -2     5080.99     4299.15     93.30 o 
   5   1  -2      941.66     1025.06     14.35 o 
   6   1  -2      251.44      265.92      8.40 o 
   7   1  -2      241.05      220.46      8.16 o 
   8   1  -2      678.75      732.31     15.05 o 
   9   1  -2      293.05      311.11     11.05 o 
  10   1  -2       42.26       32.24      6.37 o 
  11   1  -2      131.70      125.33      9.44 o 
  12   1  -2        6.82        3.30      6.69 o 
  13   1  -2      101.97       88.41      9.25 o 
  14   1  -2       36.76       41.39      8.36 o 
   0   2  -2    34445.08    38230.88    337.97 o 
   1   2  -2    18524.03    18099.18    213.44 o 
   2   2  -2     1043.76     1043.64     12.68 o 
   3   2  -2       99.59      101.91      4.66 o 
   4   2  -2      837.45      827.90     12.63 o 
   5   2  -2      340.60      337.74      8.88 o 
   6   2  -2      356.83      375.37      9.77 o 
   7   2  -2      785.70      855.09     15.74 o 
   8   2  -2      163.19      167.69      8.70 o 
   9   2  -2      608.29      604.86     15.35 o 
  10   2  -2      162.62      175.45      9.12 o 
  11   2  -2       21.17       19.28      5.90 o 
  12   2  -2       19.72       15.19      7.06 o 
  13   2  -2       15.75       14.21      6.69 o 
  14   2  -2       27.86       28.38      7.99 o 
   1   3  -2      535.61      603.83     10.35 o 
   2   3  -2     1876.33     1882.07     18.58 o 
   3   3  -2      510.25      449.58      9.90 o 
   4   3  -2      190.12      187.08      6.90 o 
   5   3  -2      218.56      207.62      7.55 o 
   6   3  -2       27.65       26.95      3.95 o 
   7   3  -2      284.72      262.46      9.65 o 
   8   3  -2      692.09      694.83     15.88 o 
   9   3  -2       26.63       33.21      5.57 o 
  10   3  -2       27.12       20.76      6.27 o 
  11   3  -2       73.39       77.89      8.04 o 
  12   3  -2      102.64       93.20      9.48 o 
  13   3  -2        1.95        0.00      6.08 o 
   0   4  -2     1034.00     1082.48     15.30 o 
   1   4  -2     1620.71     1582.00     18.71 o 
   2   4  -2      821.10      892.85     14.09 o 
   3   4  -2     1435.55     1367.26     18.18 o 
   4   4  -2     1757.16     1894.93     22.30 o 
   5   4  -2       52.19       52.05      5.30 o 
   6   4  -2      281.98      251.34      9.70 o 
   7   4  -2      403.86      409.82     12.32 o 
   8   4  -2       97.68       87.55      7.86 o 
   9   4  -2      124.04      117.37      9.07 o 
  10   4  -2      263.85      264.18     12.20 o 
  11   4  -2        2.44       -5.85      6.04 o 
  12   4  -2       28.74       34.05      7.53 o 
  13   4  -2       21.28        0.51      7.85 o 
   1   5  -2      260.92      240.79      8.44 o 
   2   5  -2       16.00       19.97      4.13 o 
   3   5  -2      244.04      237.27      9.09 o 
   4   5  -2       71.67       76.05      6.04 o 
   5   5  -2      229.58      209.29      8.90 o 
   6   5  -2        8.21       13.61      4.60 o 
   7   5  -2        3.63       -4.18      4.78 o 
   8   5  -2      195.90      193.47     10.80 o 
   9   5  -2       81.06       78.50      7.95 o 
  10   5  -2        8.68       24.10      6.08 o 
  11   5  -2        5.69       11.80      6.87 o 
  12   5  -2       15.46       17.32      6.73 o 
   0   6  -2      202.10      245.77      9.36 o 
   1   6  -2       15.40       17.74      4.27 o 
   2   6  -2        1.15       -3.76      3.76 o 
   3   6  -2       18.83       22.53      4.46 o 
   4   6  -2       70.14       77.85      6.88 o 
   5   6  -2       39.28       41.63      6.04 o 
   6   6  -2      114.70      128.06      8.56 o 
   7   6  -2      114.61      116.57      9.35 o 
   8   6  -2        5.92       15.05      5.71 o 
   9   6  -2      190.53      177.36     11.63 o 
  10   6  -2       13.63        9.24      6.55 o 
  11   6  -2        2.92        9.98      7.06 o 
   1   7  -2       41.91       46.55      6.46 o 
   2   7  -2      107.61      107.96      8.42 o 
   3   7  -2       47.43       50.13      7.02 o 
   4   7  -2       39.18       45.20      6.50 o 
   5   7  -2       24.24       31.91      6.18 o 
   6   7  -2        6.20        3.16      5.67 o 
   7   7  -2       96.75      103.42      9.62 o 
   8   7  -2       59.69       54.18      8.13 o 
   9   7  -2        4.96        9.57      6.78 o 
  10   7  -2        1.24        0.51      6.64 o 
   0   8  -2        2.72       11.66      4.88 o 
   1   8  -2       21.99       22.67      6.32 o 
   2   8  -2        2.27        2.00      5.20 o 
   3   8  -2       66.36       66.96      8.04 o 
   4   8  -2       38.44       48.96      6.04 o 
   5   8  -2        2.96        5.20      5.85 o 
   6   8  -2        3.93        0.00      6.78 o 
   7   8  -2       15.91       24.89      7.90 o 
   8   8  -2       64.15       56.13      9.62 o 
   1   9  -2       14.89       21.04      6.87 o 
   2   9  -2        3.29        9.71      6.27 o 
   3   9  -2        6.58       10.40      6.83 o 
   4   9  -2        9.03       11.15      7.20 o 
   5   9  -2       17.27       14.03      8.13 o 
   2   0  -1     3329.98     3254.28     61.12 o 
   6   0  -1      952.30      976.23     14.76 o 
   8   0  -1     2214.99     2018.86     24.60 o 
  10   0  -1      181.76      155.07      9.35 o 
  12   0  -1      114.70      133.11      9.44 o 
  14   0  -1       95.54      117.17      9.90 o 
   1   1  -1       44.52       41.07      2.51 o 
   3   1  -1      196.77      223.36      5.38 o 
   5   1  -1     1019.28     1071.40     14.15 o 
   6   1  -1      716.82      741.65     12.99 o 
   7   1  -1       83.24       86.31      5.39 o 
   8   1  -1       42.01       33.36      4.79 o 
   9   1  -1      242.72      251.20     10.16 o 
  10   1  -1      226.72      202.88     10.10 o 
  11   1  -1      121.96      116.48      8.65 o 
  12   1  -1       70.64       61.95      8.36 o 
  13   1  -1        8.69       14.44      6.55 o 
  14   1  -1        2.71        7.01      6.64 o 
   4   2  -1      578.21      578.83     10.45 o 
   5   2  -1      134.66      170.19      6.43 o 
   6   2  -1      141.43      153.35      6.61 o 
   7   2  -1      115.82      110.35      6.47 o 
   8   2  -1      209.26      190.31      8.90 o 
   9   2  -1      236.84      242.58     10.11 o 
  10   2  -1      320.86      328.76     12.82 o 
  11   2  -1      102.14      105.81      8.60 o 
  12   2  -1       16.61       12.91      7.25 o 
  13   2  -1       26.98       32.24      7.71 o 
  14   2  -1       12.90       15.56      7.62 o 
   0   3  -1      259.80      276.04      7.06 o 
   1   3  -1      244.79      253.22      6.78 o 
   2   3  -1      207.83      188.17      6.02 o 
   3   3  -1      309.73      323.95      8.13 o 
   4   3  -1       31.35       21.05      3.53 o 
   5   3  -1      287.17      305.81      9.01 o 
   6   3  -1     1589.05     1654.14     21.04 o 
   7   3  -1      145.49      151.99      7.54 o 
   8   3  -1      119.87      124.98      7.72 o 
   9   3  -1      244.70      248.86     10.57 o 
  10   3  -1      115.04      101.27      8.23 o 
  11   3  -1      166.76      158.77     10.70 o 
  12   3  -1       20.36       30.84      6.97 o 
  13   3  -1       35.54       22.25      8.27 o 
   1   4  -1      458.69      501.98     10.17 o 
   2   4  -1      718.55      694.54     12.38 o 
   3   4  -1       86.60       95.30      5.49 o 
   4   4  -1      323.43      315.24      9.43 o 
   5   4  -1      301.21      299.71      9.61 o 
   6   4  -1       64.13       66.65      5.53 o 
   7   4  -1      345.44      326.04     11.57 o 
   8   4  -1      115.60      117.61      8.00 o 
   9   4  -1      155.87      152.91      9.44 o 
  10   4  -1      193.83      163.29     10.94 o 
  11   4  -1       31.52       26.94      7.53 o 
  12   4  -1        0.69       -4.55      6.13 o 
  13   4  -1        2.79       -7.62      7.62 o 
   0   5  -1      203.39      218.28      8.01 o 
   1   5  -1      219.87      197.73      7.88 o 
   2   5  -1      232.24      233.97      8.72 o 
   3   5  -1      812.63      819.15     15.51 o 
   4   5  -1       78.74       70.76      5.86 o 
   5   5  -1      251.08      245.84      9.55 o 
   6   5  -1      152.38      153.03      8.75 o 
   7   5  -1      117.60      117.33      8.32 o 
   8   5  -1       96.04      119.62      8.09 o 
   9   5  -1       34.52       39.86      7.25 o 
  10   5  -1       10.00       11.52      6.27 o 
  11   5  -1       50.67       48.50      8.32 o 
  12   5  -1       17.73       12.73      7.80 o 
   1   6  -1      215.34      241.67      9.27 o 
   2   6  -1      100.91       92.86      6.70 o 
   3   6  -1       99.60      114.43      7.63 o 
   4   6  -1       11.85       22.20      4.74 o 
   5   6  -1       78.43       70.61      7.07 o 
   6   6  -1        5.83        4.09      5.57 o 
   7   6  -1      136.22      142.03      9.49 o 
   8   6  -1       69.19       90.95      8.46 o 
   9   6  -1       61.41       53.76      8.64 o 
  10   6  -1       25.16       43.94      7.94 o 
  11   6  -1       26.49       21.78      7.90 o 
   0   7  -1       38.53       37.86      6.50 o 
   1   7  -1       86.32       98.32      7.62 o 
   2   7  -1      171.99      170.49      9.40 o 
   3   7  -1      151.51      175.05      9.82 o 
   4   7  -1       83.99       82.55      7.86 o 
   5   7  -1        3.32       -2.97      5.57 o 
   6   7  -1        9.31       15.65      5.67 o 
   7   7  -1       18.02       31.58      6.08 o 
   8   7  -1       55.75       55.85      7.99 o 
   9   7  -1       34.33       42.18      8.69 o 
  10   7  -1       27.74       31.49      8.18 o 
   1   8  -1       35.42       34.75      6.69 o 
   2   8  -1       34.05       21.55      7.01 o 
   3   8  -1       15.93       17.65      6.69 o 
   4   8  -1       18.11       14.91      6.73 o 
   5   8  -1       33.65       39.62      7.25 o 
   6   8  -1       10.12        1.35      6.83 o 
   7   8  -1       23.90       30.33      7.11 o 
   8   8  -1        3.13        7.01      7.06 o 
   0   9  -1       67.35       61.38      8.60 o 
   1   9  -1        5.13       14.49      5.81 o 
   2   9  -1       11.02       11.47      6.83 o 
   3   9  -1       17.84       19.18      7.48 o 
   4   9  -1        2.35        3.85      5.80 o 
   5   9  -1        3.44       10.40      6.83 o 
   6   9  -1        1.08       -2.04      6.50 o 
   2   0   0     3598.78     3477.49     61.40 o 
   4   0   0      895.83     1111.45     13.48 o 
   8   0   0       60.88      122.24     12.13 o 
  10   0   0       34.72       37.49      6.50 o 
  12   0   0        0.63        9.57      5.80 o 
  14   0   0       52.76       44.51      8.41 o 
   1   1   0     6564.35     6291.01     84.26 o 
   4   1   0     5991.53     6125.46    118.53 o 
   5   1   0        0.04        5.67      2.74 o 
   6   1   0        0.00        3.76      2.37 o 
   7   1   0        5.30        5.06      3.02 o 
   8   1   0       61.40       69.16      5.62 o 
   9   1   0       99.54       86.07      6.74 o 
  10   1   0      124.99      126.22      8.14 o 
  11   1   0        3.37       15.46      5.25 o 
  12   1   0      261.37      231.14     12.53 o 
  13   1   0        8.40        6.73      6.64 o 
  14   1   0       20.45       40.36      7.48 o 
   0   2   0    14427.22    14672.57    168.57 o 
   1   2   0      388.64      404.13      6.88 o 
   2   2   0     7304.48     6416.48    112.98 o 
   3   2   0      693.62      709.02     10.37 o 
   4   2   0      326.20      342.65      8.14 o 
   6   2   0     2167.10     2411.34     24.20 o 
   7   2   0       25.67       20.35      4.09 o 
   8   2   0      217.89      218.42      9.04 o 
   9   2   0        0.13        0.28      4.37 o 
  10   2   0      598.72      616.08     16.60 o 
  11   2   0      100.46      102.37      8.55 o 
  12   2   0      138.96      139.60     10.60 o 
  13   2   0        2.25       -6.69      6.69 o 
  14   2   0       19.26       11.01      7.62 o 
   1   3   0     1216.57     1117.42     13.41 o 
   2   3   0     1405.14     1244.57     14.64 o 
   3   3   0      757.18      720.34     13.27 o 
   4   3   0      590.00      604.43     11.18 o 
   5   3   0      873.75      830.33     14.19 o 
   6   3   0      293.93      252.23      8.86 o 
   7   3   0      347.44      358.21     10.83 o 
   8   3   0      786.19      814.60     16.56 o 
   9   3   0       24.60       29.73      6.97 o 
  10   3   0       19.78       18.35      6.46 o 
  11   3   0        1.98        3.06      5.29 o 
  12   3   0      111.92      113.71      9.67 o 
  13   3   0       27.81       20.76      8.36 o 
   0   4   0      117.08      154.59      5.91 o 
   1   4   0      335.81      322.61      8.18 o 
   2   4   0      386.91      423.38      9.73 o 
   3   4   0        1.76        2.09      2.97 o 
   4   4   0       74.61      103.13      6.60 o 
   5   4   0       72.92       62.44      5.25 o 
   6   4   0       74.59       68.43      5.72 o 
   7   4   0        4.07        5.53      4.18 o 
   8   4   0       57.00       62.13      7.20 o 
   9   4   0      774.79      722.13     18.36 o 
  10   4   0       15.76       16.07      6.04 o 
  11   4   0        2.96        1.25      5.85 o 
  12   4   0       49.14       42.70      7.67 o 
  13   4   0       41.61       46.41      8.78 o 
   1   5   0       53.39       64.23      4.93 o 
   2   5   0      278.26      266.79      9.05 o 
   3   5   0       42.80       32.67      4.37 o 
   4   5   0       15.26       17.60      4.46 o 
   5   5   0      162.78      179.32      8.75 o 
   6   5   0       11.03        7.52      4.37 o 
   7   5   0      888.40      825.58     18.77 o 
   8   5   0       25.45       24.02      6.36 o 
   9   5   0       72.36       67.85      7.34 o 
  10   5   0       14.99       11.47      7.48 o 
  11   5   0      113.46      121.38     10.13 o 
  12   5   0       38.57       23.97      8.73 o 
   0   6   0      262.91      276.28      9.88 o 
   1   6   0      134.13      130.17      7.72 o 
   2   6   0        8.23        3.25      4.32 o 
   3   6   0      736.06      746.01     16.64 o 
   4   6   0      151.58      131.90      7.96 o 
   5   6   0       41.65       48.09      6.41 o 
   6   6   0       28.91       27.69      7.25 o 
   7   6   0      264.84      263.65     12.25 o 
   8   6   0       30.59       42.13      7.11 o 
   9   6   0      124.64      116.47     10.18 o 
  10   6   0       26.93       23.74      7.80 o 
  11   6   0       32.95       41.99      8.04 o 
   1   7   0       62.34       54.74      6.51 o 
   2   7   0       47.81       56.69      7.20 o 
   3   7   0        2.78        3.39      4.83 o 
   4   7   0        0.02        1.76      5.25 o 
   5   7   0       98.15       95.76      8.46 o 
   6   7   0       12.57        3.11      6.73 o 
   7   7   0        3.57        7.01      6.41 o 
   8   7   0        1.51        7.52      5.99 o 
   9   7   0       39.52       51.98      8.22 o 
  10   7   0        8.99        2.55      7.52 o 
   0   8   0       17.60       21.46      6.22 o 
   1   8   0        0.98        3.48      5.20 o 
   2   8   0        0.06       -1.58      5.43 o 
   3   8   0        0.01        3.20      4.74 o 
   4   8   0       10.52        7.85      8.03 o 
   5   8   0       24.63       27.45      7.62 o 
   6   8   0       72.05       70.54      8.69 o 
   7   8   0        0.11        4.27      6.18 o 
   8   8   0       13.82       14.49      8.08 o 
   1   9   0       19.92       32.98      6.83 o 
   2   9   0        5.37       11.42      6.27 o 
   3   9   0       47.96       47.11      7.99 o 
   4   9   0        0.00        0.98      6.36 o 
   5   9   0        2.47        2.00      6.92 o 
   6   9   0        3.96       -7.80      7.80 o 
   2   0   1     3351.67     3451.06     62.96 o 
   6   0   1      943.37      989.16     14.75 o 
   8   0   1     2215.90     2139.00     25.13 o 
  10   0   1      175.39      188.06     10.24 o 
  12   0   1      116.40      121.54     10.18 o 
  14   0   1       96.73      118.66     11.02 o 
   1   1   1       43.66       39.15      2.61 o 
   3   1   1      200.92      227.83      5.61 o 
   4   1   1     6408.93     5776.56    117.70 o 
   5   1   1      978.79     1039.83     14.00 o 
   6   1   1      689.18      686.51     12.51 o 
   7   1   1       85.67       97.66      5.77 o 
   8   1   1       41.49       37.08      4.83 o 
   9   1   1      242.26      231.68     10.06 o 
  10   1   1      232.39      222.55     10.11 o 
  11   1   1      126.32      131.33      8.79 o 
  12   1   1       72.10       62.37      8.50 o 
  13   1   1        9.01       12.17      6.59 o 
  14   1   1        2.54        0.00      7.43 o 
   4   2   1      586.85      618.96     10.59 o 
   5   2   1      127.15      158.02      6.33 o 
   6   2   1      135.01      143.70      6.33 o 
   7   2   1      121.36      121.11      7.12 o 
   8   2   1      211.50      207.13      8.85 o 
   9   2   1      234.96      236.71     10.29 o 
  10   2   1      326.88      321.84     12.21 o 
  11   2   1      100.50       94.23      8.55 o 
  12   2   1       16.94       24.15      6.97 o 
  13   2   1       28.09       46.36      7.29 o 
  14   2   1       11.74       12.54      7.11 o 
   0   3   1      271.79      288.70      6.87 o 
   1   3   1      246.79      253.89      6.50 o 
   2   3   1      217.47      206.56      6.21 o 
   3   3   1      313.73      385.88      8.51 o 
   4   3   1       30.19       29.46      3.53 o 
   5   3   1      284.03      285.68      8.49 o 
   6   3   1     1616.34     1603.77     21.10 o 
   7   3   1      145.38      142.12      7.63 o 
   8   3   1      120.92      128.61      7.72 o 
   9   3   1      246.16      257.38     10.62 o 
  10   3   1      108.17      109.26      8.65 o 
  11   3   1      164.70      161.88     10.19 o 
  12   3   1       21.30       28.70      6.73 o 
  13   3   1       36.13       42.13      8.04 o 
   1   4   1      446.94      444.43      9.88 o 
   2   4   1      707.21      683.10     12.52 o 
   3   4   1       87.56      105.44      5.44 o 
   4   4   1      316.51      326.60      9.43 o 
   5   4   1      307.49      321.34      9.94 o 
   6   4   1       64.91       63.40      5.53 o 
   7   4   1      353.82      335.36     11.66 o 
   8   4   1      115.95      109.94      8.09 o 
   9   4   1      151.77      152.95      9.86 o 
  10   4   1      192.17      178.41     10.24 o 
  11   4   1       33.27       28.15      6.92 o 
  12   4   1        0.75       -0.46      6.50 o 
  13   4   1        2.69        3.02      7.15 o 
   0   5   1      205.68      206.50      7.73 o 
   1   5   1      211.57      188.85      7.78 o 
   2   5   1      234.45      240.13      8.76 o 
   3   5   1      803.32      842.16     15.79 o 
   4   5   1       76.94       65.04      5.90 o 
   5   5   1      246.05      270.94      9.92 o 
   6   5   1      149.06      167.64      8.70 o 
   7   5   1      117.72      131.28      8.46 o 
   8   5   1       95.66       82.42      8.74 o 
   9   5   1       36.99       41.02      6.97 o 
  10   5   1       10.61        3.30      7.01 o 
  11   5   1       50.18       54.82      8.87 o 
  12   5   1       17.71       24.99      6.73 o 
   1   6   1      216.52      231.29      9.64 o 
   2   6   1       99.11       93.98      6.65 o 
   3   6   1      102.22       98.58      7.63 o 
   4   6   1       12.20       12.59      4.88 o 
   5   6   1       78.29       78.60      7.11 o 
   6   6   1        5.62       15.28      5.81 o 
   7   6   1      132.57      122.03      9.16 o 
   8   6   1       67.54       56.04      8.18 o 
   9   6   1       63.20       61.38      7.90 o 
  10   6   1       24.73       22.90      7.94 o 
  11   6   1       24.67       35.21      7.76 o 
   0   7   1       41.14       50.18      6.55 o 
   1   7   1       86.56       75.54      7.34 o 
   2   7   1      175.13      171.57      9.87 o 
   3   7   1      156.96      143.05      9.77 o 
   4   7   1       82.98       87.52      8.32 o 
   5   7   1        3.10       -5.62      5.62 o 
   6   7   1        9.17        9.01      5.39 o 
   7   7   1       16.48       11.24      6.78 o 
   8   7   1       55.01       68.72      8.18 o 
   9   7   1       33.27       36.51      8.04 o 
  10   7   1       26.99       31.49      7.71 o 
   1   8   1       35.49       35.91      6.36 o 
   2   8   1       35.88       30.57      7.06 o 
   3   8   1       15.38       19.65      6.13 o 
   4   8   1       17.94        9.10      6.87 o 
   5   8   1       33.48       46.92      7.53 o 
   6   8   1        9.78        6.78      6.32 o 
   7   8   1       24.35       22.76      8.04 o 
   8   8   1        3.01       17.55      7.34 o 
   0   9   1       68.85       63.66      8.69 o 
   1   9   1        4.84       17.23      5.34 o 
   2   9   1       10.80        6.87      6.59 o 
   3   9   1       17.37       12.63      6.92 o 
   4   9   1        2.19        9.15      6.87 o 
   5   9   1        3.77        1.49      7.34 o 
   6   9   1        1.00        7.76      7.66 o 
   2   0   2     4220.82     4023.11     76.91 o 
   4   0   2       64.26       86.80      4.51 o 
   8   0   2      187.21      183.14      8.10 o 
  10   0   2      320.28      314.01     12.35 o 
  12   0   2      160.14      161.17     10.74 o 
  14   0   2       18.95       36.04      7.15 o 
   1   1   2      198.46      213.07      4.64 o 
   2   1   2     3346.34     3244.77     72.14 o 
   3   1   2     5107.80     4565.32     97.35 o 
   5   1   2      939.84     1096.44     14.64 o 
   6   1   2      249.48      247.77      8.07 o 
   7   1   2      256.16      258.71      8.77 o 
   8   1   2      663.49      727.18     15.10 o 
   9   1   2      296.95      295.65     10.72 o 
  10   1   2       43.06       33.55      6.37 o 
  11   1   2      133.18      108.92      9.21 o 
  12   1   2        7.19       -2.04      6.46 o 
  13   1   2      102.09      126.30     10.18 o 
  14   1   2       36.48       22.20      8.32 o 
   0   2   2    34192.70    31869.93    304.17 o 
   1   2   2    18501.08    16559.94    200.32 o 
   2   2   2     1021.54     1100.56     12.77 o 
   3   2   2      112.01      123.14      4.98 o 
   4   2   2      839.04      877.07     12.91 o 
   5   2   2      342.95      352.90      9.02 o 
   6   2   2      378.39      422.95     10.33 o 
   7   2   2      769.81      858.04     15.97 o 
   8   2   2      163.47      184.31      8.42 o 
   9   2   2      618.00      624.07     15.91 o 
  10   2   2      168.63      163.36      9.91 o 
  11   2   2       23.20       12.12      7.15 o 
  12   2   2       19.09       21.92      5.99 o 
  13   2   2       14.81        9.20      7.15 o 
  14   2   2       28.43       25.87      7.90 o 
   1   3   2      539.30      588.17     10.21 o 
   2   3   2     1880.78     1927.54     18.58 o 
   3   3   2      498.02      483.68      9.81 o 
   4   3   2      174.43      180.92      6.80 o 
   5   3   2      220.08      212.98      7.50 o 
   6   3   2       29.09       25.18      4.37 o 
   7   3   2      274.39      269.97      9.88 o 
   8   3   2      708.79      720.19     16.03 o 
   9   3   2       27.34       27.87      5.30 o 
  10   3   2       27.05       24.67      6.09 o 
  11   3   2       71.47       56.79      7.99 o 
  12   3   2       99.47       92.78      8.69 o 
  13   3   2        1.84       11.01      6.08 o 
   0   4   2     1093.24     1122.78     15.79 o 
   1   4   2     1591.78     1530.14     18.37 o 
   2   4   2      826.65      882.14     14.47 o 
   3   4   2     1433.30     1365.02     18.32 o 
   4   4   2     1782.86     1874.80     22.31 o 
   5   4   2       51.08       41.78      5.39 o 
   6   4   2      291.32      279.91      9.84 o 
   7   4   2      405.45      414.36     12.65 o 
   8   4   2       96.10       98.24      7.39 o 
   9   4   2      130.64      119.85      8.93 o 
  10   4   2      261.97      255.14     12.71 o 
  11   4   2        2.68        4.18      5.85 o 
  12   4   2       28.61       40.50      7.20 o 
  13   4   2       22.30       14.63      8.08 o 
   1   5   2      253.62      245.61      8.63 o 
   2   5   2       15.05       23.87      4.04 o 
   3   5   2      243.53      234.29      8.62 o 
   4   5   2       74.29       83.26      6.37 o 
   5   5   2      228.26      204.21      9.46 o 
   6   5   2        7.92        7.99      4.74 o 
   7   5   2        4.91       15.70      4.32 o 
   8   5   2      193.93      201.24     10.66 o 
   9   5   2       83.53       84.64      8.60 o 
  10   5   2        8.91        8.73      6.46 o 
  11   5   2        5.64        2.28      6.08 o 
  12   5   2       16.09        6.46      7.66 o 
   0   6   2      203.85      184.54      8.89 o 
   1   6   2       15.07       21.27      3.90 o 
   2   6   2        1.34       -4.18      4.18 o 
   3   6   2       20.47       22.81      4.92 o 
   4   6   2       71.17       75.16      6.93 o 
   5   6   2       39.19       45.86      5.76 o 
   6   6   2      115.99      104.02      8.32 o 
   7   6   2      118.39      129.17      9.35 o 
   8   6   2        5.98        3.58      5.81 o 
   9   6   2      185.49      183.86     11.63 o 
  10   6   2       14.24       13.42      6.41 o 
  11   6   2        2.67       -2.00      6.27 o 
   1   7   2       42.97       42.28      6.60 o 
   2   7   2      105.86      112.05      8.00 o 
   3   7   2       47.14       39.08      6.92 o 
   4   7   2       40.37       39.86      6.50 o 
   5   7   2       25.21       24.80      6.69 o 
   6   7   2        6.39        3.58      5.94 o 
   7   7   2       95.46       92.55      9.58 o 
   8   7   2       58.93       55.99      9.11 o 
   9   7   2        5.33        0.46      7.24 o 
  10   7   2        1.22        3.58      7.43 o 
   0   8   2        3.37        2.32      5.20 o 
   1   8   2       21.41       23.46      5.90 o 
   2   8   2        2.35       -5.53      5.53 o 
   3   8   2       64.76       63.76      8.04 o 
   4   8   2       37.21       41.90      7.06 o 
   5   8   2        2.94        2.18      6.36 o 
   6   8   2        4.30        5.02      6.50 o 
   7   8   2       15.54       11.98      7.43 o 
   8   8   2       64.04       75.37      9.53 o 
   1   9   2       15.31       22.43      7.62 o 
   2   9   2        3.22        6.50      6.46 o 
   3   9   2        6.14       -2.37      7.52 o 
   4   9   2        8.87        8.73      7.24 o 
   5   9   2       16.67       26.57      7.43 o 
   2   0   3     9146.12     9406.03    138.68 o 
   6   0   3      271.69      292.59      8.91 o 
   8   0   3      107.65       97.76      6.70 o 
  10   0   3     1142.76     1222.95     22.73 o 
  12   0   3       35.15       30.20      7.39 o 
  14   0   3       14.83        5.57      7.34 o 
   2   1   3      785.46      847.30     10.85 o 
   3   1   3      324.45      319.40      7.17 o 
   4   1   3       52.12       48.26      3.86 o 
   6   1   3     1119.65     1232.23     17.61 o 
   7   1   3       30.50       30.25      4.74 o 
   8   1   3       53.55       45.54      5.58 o 
   9   1   3        0.16        3.25      4.55 o 
  10   1   3      465.87      458.74     14.71 o 
  11   1   3      366.66      355.03     13.89 o 
  12   1   3       99.33      108.59      9.72 o 
  13   1   3        4.93        1.86      7.06 o 
  14   1   3        7.04       -4.60      7.38 o 
   2   2   3     1054.04     1050.09     13.12 o 
   3   2   3     1113.29     1255.35     15.05 o 
   4   2   3      607.13      766.91     12.56 o 
   5   2   3      599.13      630.60     12.30 o 
   6   2   3      179.54      201.25      7.82 o 
   7   2   3      973.75     1004.70     17.34 o 
   8   2   3      488.71      504.32     13.56 o 
   9   2   3       56.05       53.58      6.32 o 
  10   2   3      291.54      280.86     12.16 o 
  11   2   3      162.96      171.84     10.09 o 
  12   2   3       15.14       10.31      6.32 o 
  13   2   3        5.41        0.46      6.78 o 
   0   3   3     4068.53     4185.96     30.19 o 
   1   3   3      172.99      159.25      5.78 o 
   3   3   3      846.92      877.75     13.97 o 
   4   3   3     1262.12     1480.14     18.62 o 
   5   3   3      133.47      163.96      7.31 o 
   6   3   3      182.15      206.66      8.71 o 
   7   3   3      130.01      124.35      7.30 o 
   8   3   3      349.73      345.55     11.85 o 
   9   3   3       49.17       40.29      7.06 o 
  10   3   3        9.15        9.38      5.39 o 
  11   3   3       18.22       17.97      6.13 o 
  12   3   3       26.20       37.07      6.83 o 
  13   3   3       16.79        8.73      7.43 o 
   1   4   3     1578.55     1472.64     18.62 o 
   2   4   3      281.70      244.31      7.93 o 
   3   4   3      390.12      357.99      9.96 o 
   4   4   3      744.18      720.53     14.23 o 
   5   4   3       49.12       45.64      5.34 o 
   6   4   3      210.40      196.21      8.99 o 
   7   4   3       10.08        0.00      4.74 o 
   8   4   3      138.48      145.22      8.93 o 
   9   4   3       44.12       48.04      6.74 o 
  10   4   3       53.36       48.55      7.76 o 
  11   4   3       46.31       44.79      7.85 o 
  12   4   3       52.41       55.24      8.50 o 
   0   5   3      723.08      688.77     14.41 o 
   1   5   3      320.37      341.35     10.45 o 
   2   5   3      114.09      127.74      7.16 o 
   3   5   3      488.41      525.25     12.72 o 
   4   5   3        7.70        1.58      4.69 o 
   5   5   3      220.29      197.56      9.17 o 
   6   5   3       33.29       35.26      5.67 o 
   7   5   3       14.40        7.25      5.16 o 
   8   5   3       36.00       37.91      6.27 o 
   9   5   3      240.86      246.70     12.62 o 
  10   5   3       19.47       25.41      7.01 o 
  11   5   3        6.65       -5.53      6.97 o 
  12   5   3        9.76       21.60      6.78 o 
   1   6   3      137.23      139.47      8.19 o 
   2   6   3       36.71       32.48      5.81 o 
   3   6   3       43.09       43.12      6.18 o 
   4   6   3       10.30       11.29      5.43 o 
   5   6   3      207.82      209.11     10.29 o 
   6   6   3      120.86      114.58      9.35 o 
   7   6   3       42.04       26.39      7.85 o 
   8   6   3        6.59        3.62      6.13 o 
   9   6   3       11.74       13.05      6.41 o 
  10   6   3        4.20       10.36      5.85 o 
  11   6   3       23.21       36.09      7.76 o 
   0   7   3       88.69       90.97      7.62 o 
   1   7   3       11.31        5.06      4.92 o 
   2   7   3       18.38        9.99      4.92 o 
   3   7   3       10.83       24.43      5.29 o 
   4   7   3       32.40       40.00      6.50 o 
   5   7   3       36.48       46.46      6.92 o 
   6   7   3        5.10       14.54      5.53 o 
   7   7   3       98.98      105.01      9.44 o 
   8   7   3       29.36       25.50      8.31 o 
   9   7   3       43.12       41.81      8.04 o 
   1   8   3        0.40       -6.13      6.13 o 
   2   8   3       35.86       49.75      7.25 o 
   3   8   3        1.17        0.00      6.08 o 
   4   8   3       21.58       30.28      7.06 o 
   5   8   3       45.53       50.08      8.59 o 
   6   8   3        4.09       -6.04      6.97 o 
   7   8   3       12.97       14.12      7.15 o 
   8   8   3       15.78       16.95      7.71 o 
   0   9   3       29.34       35.72      7.85 o 
   1   9   3       74.37       85.23      9.29 o 
   2   9   3        9.21        1.39      7.06 o 
   3   9   3       31.20       35.02      8.08 o 
   4   9   3        7.09        8.36      7.11 o 
   5   9   3       26.45       30.52      8.18 o 
   0   0   4      189.09      212.33      7.47 o 
   4   0   4      223.94      241.77      7.70 o 
   6   0   4     1497.40     1445.44     19.33 o 
   8   0   4      995.23     1046.63     18.97 o 
  10   0   4     1014.94     1060.47     21.80 o 
  12   0   4       46.97       56.87      8.22 o 
  14   0   4       35.17       39.48      9.34 o 
   1   1   4      411.26      447.63      8.27 o 
   3   1   4     1004.92     1049.14     13.83 o 
   4   1   4      433.39      450.23      9.70 o 
   5   1   4       99.30      114.08      5.63 o 
   6   1   4      508.08      490.72     11.66 o 
   7   1   4      524.09      598.77     13.43 o 
   8   1   4      128.36      128.16      7.86 o 
   9   1   4      655.10      720.66     16.95 o 
  10   1   4       72.11       63.30      8.04 o 
  11   1   4       65.41       67.52      8.13 o 
  12   1   4        9.23        4.69      6.46 o 
  13   1   4       17.05       15.65      7.11 o 
   1   2   4      132.05      130.63      5.12 o 
   2   2   4      107.03      100.74      4.93 o 
   3   2   4     1045.37     1158.21     15.04 o 
   4   2   4     1989.81     2169.01     22.07 o 
   5   2   4      836.70      903.17     15.03 o 
   6   2   4     1579.79     1698.88     22.12 o 
   7   2   4      174.40      170.67      8.05 o 
   8   2   4       42.95       41.96      5.53 o 
   9   2   4      122.70      117.38      7.81 o 
  10   2   4      134.70      161.99     10.00 o 
  11   2   4       48.25       42.14      8.08 o 
  12   2   4       13.88       16.30      6.32 o 
  13   2   4       13.95       16.72      6.60 o 
   1   3   4      426.16      447.79      9.79 o 
   2   3   4      132.96      129.57      5.77 o 
   3   3   4      226.30      219.40      7.18 o 
   4   3   4      773.56      765.89     13.88 o 
   5   3   4      517.39      591.37     12.92 o 
   6   3   4       46.03       41.45      4.93 o 
   7   3   4      113.43      114.46      7.49 o 
   8   3   4      447.98      471.67     13.64 o 
   9   3   4      114.13      117.04      8.14 o 
  10   3   4       43.20       50.55      6.78 o 
  11   3   4       94.55       98.91      9.11 o 
  12   3   4       25.76       21.23      7.66 o 
  13   3   4        4.64        2.46      6.97 o 
   0   4   4     5150.07     5049.01     37.60 o 
   1   4   4     1411.04     1385.65     18.78 o 
   2   4   4      483.98      455.32     11.14 o 
   3   4   4       57.25       47.50      5.21 o 
   4   4   4      694.95      664.50     14.83 o 
   5   4   4      111.40      123.35      7.21 o 
   6   4   4      509.07      502.89     13.32 o 
   7   4   4       74.53       68.00      6.97 o 
   8   4   4       91.19       88.74      8.27 o 
   9   4   4      228.93      229.56     10.99 o 
  10   4   4       31.90       30.33      7.01 o 
  11   4   4        9.02       -7.11      7.11 o 
  12   4   4        7.13        7.66      6.27 o 
   1   5   4      672.82      658.32     14.82 o 
   2   5   4       31.94       25.41      4.46 o 
   3   5   4      310.04      319.19     10.63 o 
   4   5   4       82.22       84.84      7.16 o 
   5   5   4       69.00       69.44      6.60 o 
   6   5   4       12.23        5.67      4.92 o 
   7   5   4       15.12       21.78      5.06 o 
   8   5   4       32.92       40.55      6.88 o 
   9   5   4       68.67       57.58      8.32 o 
  10   5   4        5.59       -4.78      6.55 o 
  11   5   4       34.49       44.36      8.32 o 
   0   6   4      418.48      371.67     12.65 o 
   1   6   4      221.00      226.04     10.20 o 
   2   6   4       76.95       60.75      7.02 o 
   3   6   4      156.16      153.77      8.79 o 
   4   6   4       60.06       56.00      7.02 o 
   5   6   4       82.19      101.84      7.34 o 
   6   6   4       69.00       59.30      7.90 o 
   7   6   4       54.56       49.25      7.85 o 
   8   6   4       92.88       79.86      9.06 o 
   9   6   4       43.39       40.19      7.99 o 
  10   6   4        2.72       -5.29      6.78 o 
   1   7   4      121.01      128.58      9.02 o 
   2   7   4       22.78       31.63      5.57 o 
   3   7   4        3.23        1.81      5.80 o 
   4   7   4       46.60       44.65      6.64 o 
   5   7   4       23.10       33.16      6.50 o 
   6   7   4       11.06       19.92      6.69 o 
   7   7   4       85.64       72.50      9.90 o 
   8   7   4        7.22       -0.93      7.29 o 
   9   7   4       12.74       14.91      7.20 o 
   0   8   4      108.95      127.85      9.67 o 
   1   8   4       67.52       77.51      8.27 o 
   2   8   4       32.30       19.14      7.25 o 
   3   8   4       49.67       62.03      8.04 o 
   4   8   4        1.73        7.01      5.85 o 
   5   8   4        1.39       12.72      6.18 o 
   6   8   4        6.13        9.47      5.94 o 
   7   8   4        1.44       -7.06      7.06 o 
   1   9   4       23.28       26.66      7.01 o 
   2   9   4       13.61       18.30      6.04 o 
   3   9   4        1.65       -6.97      6.97 o 
   4   9   4        3.64       -2.51      7.52 o 
   6   0   5      219.91      242.41      8.81 o 
   8   0   5      143.50      131.71      8.05 o 
  10   0   5      617.40      618.71     18.00 o 
  12   0   5       35.00       40.79      8.83 o 
   1   1   5      193.28      181.20      5.83 o 
   3   1   5      964.33     1033.97     14.54 o 
   4   1   5      288.68      269.18      8.12 o 
   5   1   5     1709.99     2043.95     22.65 o 
   6   1   5      282.24      313.34      9.79 o 
   7   1   5       28.69       23.79      4.97 o 
   8   1   5      141.01      141.01      8.05 o 
   9   1   5      368.43      381.12     13.01 o 
  10   1   5      156.56      155.89     10.33 o 
  11   1   5      112.49      104.05      9.30 o 
  12   1   5       49.23       50.92      8.50 o 
  13   1   5       11.91        2.93      8.45 o 
   1   2   5     1450.94     1544.69     17.47 o 
   2   2   5      134.31      119.44      5.63 o 
   3   2   5     1254.97     1333.21     17.16 o 
   4   2   5      182.34      175.40      7.22 o 
   5   2   5       61.79       76.37      5.21 o 
   6   2   5       11.86        8.82      4.13 o 
   7   2   5      259.06      281.76      9.97 o 
   8   2   5      343.49      344.33     12.17 o 
   9   2   5       91.04      105.99      7.95 o 
  10   2   5      424.13      431.77     15.40 o 
  11   2   5        5.16        4.13      5.94 o 
  12   2   5      132.31      150.09     10.93 o 
  13   2   5       10.08       17.69      6.69 o 
   0   3   5     3160.38     3051.97     26.91 o 
   1   3   5      995.89      885.18     14.28 o 
   2   3   5      723.11      746.86     13.26 o 
   3   3   5      685.63      725.35     13.53 o 
   4   3   5      241.83      247.40      8.58 o 
   5   3   5       64.52       76.98      5.95 o 
   6   3   5       81.61       94.89      6.60 o 
   7   3   5      124.80      134.47      7.63 o 
   8   3   5       65.71       70.64      6.65 o 
   9   3   5       41.45       48.69      7.02 o 
  10   3   5      172.44      173.85     10.42 o 
  11   3   5       12.85       23.73      6.69 o 
  12   3   5       69.30       75.00      8.97 o 
  13   3   5        3.64        3.07      7.06 o 
   1   4   5        9.69       13.84      4.13 o 
   2   4   5     1003.83      970.98     16.88 o 
   3   4   5       24.75       19.00      4.27 o 
   4   4   5        2.48       -2.00      4.13 o 
   5   4   5      449.96      427.62     12.57 o 
   6   4   5      189.06      186.06      9.08 o 
   7   4   5      278.31      272.20     11.56 o 
   8   4   5       83.90       79.76      7.95 o 
   9   4   5      102.74       95.02      8.23 o 
  10   4   5        3.97       12.82      6.50 o 
  11   4   5       34.75       32.94      7.57 o 
  12   4   5       40.28       40.37      8.50 o 
   0   5   5       13.51       -3.90     12.96 o 
   1   5   5      154.33      153.06      8.10 o 
   2   5   5      282.77      275.51     10.12 o 
   3   5   5      104.61       97.75      7.21 o 
   4   5   5      115.91      125.48      8.05 o 
   5   5   5       44.68       50.69      7.48 o 
   6   5   5      179.31      167.39      9.82 o 
   7   5   5      249.43      214.07     11.46 o 
   8   5   5      133.78      123.70      9.35 o 
   9   5   5      142.49      171.51     10.37 o 
  10   5   5       19.21       21.04      7.20 o 
  11   5   5        7.77       -2.93      7.43 o 
   1   6   5      227.32      195.26     10.29 o 
   2   6   5      158.85      137.77      8.98 o 
   3   6   5      351.91      359.95     13.06 o 
   4   6   5       63.00       49.35      6.88 o 
   5   6   5       61.57       67.20      7.34 o 
   6   6   5       72.47       61.62      8.23 o 
   7   6   5       19.07       18.49      6.78 o 
   8   6   5        1.50        2.60      6.22 o 
   9   6   5        9.66       -3.67      7.11 o 
  10   6   5       20.02       32.65      7.15 o 
   0   7   5      149.80      167.31     10.23 o 
   1   7   5      197.22      204.44     11.12 o 
   2   7   5      141.39      124.88      9.77 o 
   3   7   5       62.05       67.19      8.04 o 
   4   7   5      119.04      114.33      9.02 o 
   5   7   5       10.28       13.93      5.62 o 
   6   7   5       38.37       27.04      7.25 o 
   7   7   5        7.64       -2.28      6.87 o 
   8   7   5        1.25        0.46      6.45 o 
   9   7   5        3.02        9.71      6.64 o 
   1   8   5        2.20        3.81      6.27 o 
   2   8   5       29.70       24.90      7.25 o 
   3   8   5       29.96       37.72      7.34 o 
   4   8   5        2.23        2.28      5.15 o 
   5   8   5       14.48        9.85      6.92 o 
   6   8   5        4.97        6.83      7.01 o 
   7   8   5       31.80       43.94      8.13 o 
   0   9   5       10.65        5.85      6.64 o 
   1   9   5       15.68       12.26      6.60 o 
   2   9   5       27.78        8.41      8.31 o 
   3   9   5        9.80       14.12      7.15 o 
   4   9   5        4.93       11.89      6.92 o 
   2   0   6      232.72      237.62      7.51 o 
   6   0   6     1852.08     1922.67     24.13 o 
   8   0   6      382.00      385.83     12.83 o 
  10   0   6       70.53       68.83      8.18 o 
  12   0   6      131.67      123.17     12.51 o 
   1   1   6      746.25      791.69     12.92 o 
   2   1   6      430.34      409.38      9.74 o 
   3   1   6      384.14      415.00     10.15 o 
   4   1   6      690.59      776.60     14.10 o 
   5   1   6      247.90      278.09      9.37 o 
   6   1   6       43.13       39.40      4.93 o 
   7   1   6      437.49      450.00     12.75 o 
   8   1   6      774.67      804.79     17.91 o 
   9   1   6       50.75       41.03      6.97 o 
  10   1   6       12.75       13.24      6.32 o 
  11   1   6       13.47       15.84      6.55 o 
  12   1   6       30.44       33.07      7.39 o 
  13   1   6        7.07        0.00      7.20 o 
   0   2   6       30.21       29.32      4.32 o 
   1   2   6      107.44      105.39      5.54 o 
   2   2   6       62.30       69.83      5.07 o 
   3   2   6      171.59      182.57      7.22 o 
   4   2   6      472.13      462.71     11.74 o 
   5   2   6      369.54      382.62     10.88 o 
   6   2   6      464.69      483.55     12.90 o 
   7   2   6      556.29      595.45     14.97 o 
   8   2   6       79.46       95.80      7.44 o 
   9   2   6       83.53       85.39      7.76 o 
  10   2   6      263.53      243.27     12.06 o 
  11   2   6      125.13      124.61     10.32 o 
  12   2   6        2.92       13.19      7.01 o 
  13   2   6        1.61       -1.02      6.87 o 
   1   3   6       57.66       51.36      5.02 o 
   2   3   6     1079.57     1084.09     17.15 o 
   3   3   6      223.84      228.95      8.48 o 
   4   3   6      202.95      181.65      8.01 o 
   5   3   6      185.33      159.79      8.24 o 
   6   3   6      104.81      104.30      7.77 o 
   7   3   6       59.90       72.82      6.97 o 
   8   3   6       21.48       28.24      5.48 o 
   9   3   6      176.68      199.32     11.07 o 
  10   3   6      115.42      129.02     10.00 o 
  11   3   6       19.67       15.88      6.92 o 
  12   3   6        9.73       18.34      7.66 o 
   0   4   6      357.71      343.14     10.69 o 
   1   4   6       11.87       16.58      3.39 o 
   2   4   6      101.88       87.15      6.09 o 
   3   4   6      280.85      239.49      9.56 o 
   4   4   6       29.89       30.43      4.92 o 
   5   4   6       17.70       23.18      5.25 o 
   6   4   6      138.93      143.92      8.88 o 
   7   4   6       29.33       28.57      6.13 o 
   8   4   6       62.82       67.75      8.04 o 
   9   4   6       82.53       74.04      8.69 o 
  10   4   6       36.62       39.58      7.15 o 
  11   4   6       46.85       44.46      8.97 o 
  12   4   6       21.87       31.54      8.31 o 
   1   5   6      417.21      426.54     12.93 o 
   2   5   6      315.15      304.71     11.33 o 
   3   5   6       49.01       45.31      6.04 o 
   4   5   6        8.78        7.11      4.83 o 
   5   5   6       96.72       79.55      7.81 o 
   6   5   6       18.31       16.72      6.04 o 
   7   5   6      175.76      158.05     10.14 o 
   8   5   6       15.36       18.39      5.99 o 
   9   5   6       16.96       23.69      6.78 o 
  10   5   6       35.35       38.60      8.18 o 
  11   5   6       33.27       35.68      7.85 o 
   0   6   6       43.21       39.91      8.83 o 
   1   6   6      709.48      668.70     17.61 o 
   2   6   6      256.64      246.90     11.27 o 
   3   6   6      160.81      165.16     10.24 o 
   4   6   6        1.66       11.10      4.83 o 
   5   6   6       36.31       45.71      6.36 o 
   6   6   6        1.54       -3.95      6.59 o 
   7   6   6        3.28        3.76      5.85 o 
   8   6   6       42.43       56.31      8.27 o 
   9   6   6       25.27       30.56      7.90 o 
  10   6   6        1.58        0.51      7.01 o 
   1   7   6       62.53       65.71      8.09 o 
   2   7   6      131.57      136.53      9.81 o 
   3   7   6        4.04       14.68      5.94 o 
   4   7   6       44.37       54.08      7.99 o 
   5   7   6       32.90       44.36      7.11 o 
   6   7   6        4.70        2.69      6.08 o 
   7   7   6        0.72        0.00      6.50 o 
   8   7   6       33.09       37.30      7.57 o 
   0   8   6       84.37       86.59      9.25 o 
   1   8   6       24.45       14.54      6.87 o 
   2   8   6       25.22       21.00      7.57 o 
   3   8   6        9.73       13.24      6.97 o 
   4   8   6        9.55       10.77      7.62 o 
   5   8   6       18.91       16.49      7.57 o 
   6   8   6        5.28        6.55      7.62 o 
   1   9   6        0.74        7.11      6.97 o 
   2   9   6        2.13       -2.04      6.92 o 
   2   0   7      286.43      300.95      8.91 o 
   4   0   7      837.58      753.68     14.73 o 
   6   0   7      202.18      168.34      9.03 o 
   8   0   7      889.91      893.01     19.10 o 
  10   0   7      170.39      189.34     10.79 o 
  12   0   7      163.29      167.71     12.70 o 
   0   1   7     2853.10     2922.09     26.68 o 
   1   1   7     1607.05     1808.18     20.91 o 
   2   1   7       15.82       14.45      3.25 o 
   3   1   7      578.65      680.03     13.64 o 
   4   1   7     1034.82     1066.86     17.55 o 
   5   1   7       39.22       44.14      4.83 o 
   6   1   7      130.81      116.63      7.26 o 
   7   1   7      273.52      273.16     10.67 o 
   8   1   7       20.12       26.43      5.81 o 
   9   1   7      176.09      167.92     10.00 o 
  10   1   7       16.63       40.69      6.32 o 
  11   1   7        7.68       -1.76      6.73 o 
  12   1   7       16.04       28.33      7.80 o 
   1   2   7      572.66      601.48     12.66 o 
   2   2   7     1011.31     1075.70     16.99 o 
   3   2   7      213.87      199.88      8.15 o 
   4   2   7      519.25      580.01     13.57 o 
   5   2   7       94.42       98.76      6.93 o 
   6   2   7      237.49      231.05     10.20 o 
   7   2   7       23.99       19.42      5.57 o 
   8   2   7       34.74       32.57      6.23 o 
   9   2   7       38.61       21.00      7.06 o 
  10   2   7       40.37       30.38      7.34 o 
  11   2   7       83.72       76.92      9.99 o 
  12   2   7        9.66       21.73      6.83 o 
   0   3   7      388.31      373.58     10.46 o 
   1   3   7      115.95      121.56      6.56 o 
   2   3   7      216.98      221.90      8.48 o 
   3   3   7       82.67       86.66      6.23 o 
   4   3   7      180.37      181.84      8.29 o 
   5   3   7      812.96      818.24     17.04 o 
   6   3   7      783.94      740.97     17.16 o 
   7   3   7       91.16       78.24      7.48 o 
   8   3   7       67.57       60.69      7.34 o 
   9   3   7      159.68      162.53     10.47 o 
  10   3   7      110.76      109.20     10.32 o 
  11   3   7       22.14       27.17      7.80 o 
  12   3   7       20.98       28.10      7.52 o 
   1   4   7      338.87      309.97     10.73 o 
   2   4   7      250.69      224.36      9.41 o 
   3   4   7       44.44       46.70      5.39 o 
   4   4   7      224.31      209.52      9.55 o 
   5   4   7      195.69      188.01     10.01 o 
   6   4   7      166.92      165.08      9.45 o 
   7   4   7       54.63       52.46      6.55 o 
   8   4   7        4.72        4.60      5.15 o 
   9   4   7       18.02       10.82      7.01 o 
  10   4   7       50.82       55.38      9.06 o 
  11   4   7      111.42      101.99     10.88 o 
   0   5   7      139.33      122.53      8.65 o 
   1   5   7      904.59      818.86     18.41 o 
   2   5   7      144.21      143.00      8.70 o 
   3   5   7       33.03       36.84      5.67 o 
   4   5   7      201.86      188.66     10.19 o 
   5   5   7      250.96      259.16     11.18 o 
   6   5   7        1.00        4.04      4.74 o 
   7   5   7       18.02        5.48      6.41 o 
   8   5   7       13.68       18.07      5.76 o 
   9   5   7       10.82       14.86      6.50 o 
  10   5   7       16.88       20.85      7.15 o 
   1   6   7       40.09       46.51      6.55 o 
   2   6   7       13.93       19.41      5.81 o 
   3   6   7       37.34       33.68      6.78 o 
   4   6   7       16.15       14.40      6.32 o 
   5   6   7       48.48       51.80      7.57 o 
   6   6   7        7.94        7.90      6.69 o 
   7   6   7      122.35      116.56     10.37 o 
   8   6   7       16.62       25.22      6.78 o 
   9   6   7       58.41       63.19      8.97 o 
   0   7   7       15.79       20.02      6.73 o 
   1   7   7       36.64       36.24      7.11 o 
   2   7   7       20.58       33.86      6.60 o 
   3   7   7      112.27      141.52     10.00 o 
   4   7   7        5.06       20.62      5.85 o 
   5   7   7        1.19        7.57      6.27 o 
   6   7   7       40.13       53.19      7.48 o 
   7   7   7       38.40       49.01      7.94 o 
   8   7   7        0.53       -6.73      6.73 o 
   1   8   7       85.32       93.18      9.71 o 
   2   8   7       36.92       49.94      8.45 o 
   3   8   7       31.64       40.92      7.57 o 
   4   8   7       13.95       21.50      7.20 o 
   5   8   7        7.84       14.63      6.41 o 
   0   0   8      616.80      557.33     17.40 o 
   2   0   8      149.05      131.54      6.70 o 
   4   0   8      598.00      634.63     14.19 o 
   6   0   8      869.50      919.43     18.45 o 
   8   0   8       50.20       46.98      9.43 o 
  10   0   8       82.09       93.79      8.55 o 
  12   0   8       79.55       86.39     10.73 o 
   1   1   8      170.78      182.76      7.64 o 
   2   1   8      178.12      211.78      8.15 o 
   3   1   8      370.47      390.03     10.97 o 
   4   1   8      177.28      182.08      8.38 o 
   5   1   8      144.31      136.28      8.19 o 
   6   1   8      176.12      197.76      9.26 o 
   7   1   8      142.85      133.41      8.33 o 
   8   1   8      431.46      466.12     14.65 o 
   9   1   8        5.19        7.34      5.20 o 
  10   1   8       32.34       46.45      6.97 o 
  11   1   8        6.45       -3.20      6.08 o 
  12   1   8       24.49       28.15      7.80 o 
   0   2   8     1047.83     1088.08     17.92 o 
   1   2   8      314.15      290.81      9.80 o 
   2   2   8      511.53      523.64     12.87 o 
   3   2   8       19.49       21.65      4.55 o 
   4   2   8       51.83       41.68      6.04 o 
   5   2   8      239.18      236.50      9.88 o 
   6   2   8      183.83      196.55      9.82 o 
   7   2   8      234.43      241.11     11.13 o 
   8   2   8       31.93       30.10      5.81 o 
   9   2   8      111.48      121.02      8.93 o 
  10   2   8       76.61       76.03      9.16 o 
  11   2   8       61.89       72.39      9.71 o 
  12   2   8       58.49       73.32      9.52 o 
   1   3   8      576.47      503.50     13.48 o 
   2   3   8      940.24      934.20     17.87 o 
   3   3   8      237.00      227.24      9.64 o 
   4   3   8       71.81       77.81      6.32 o 
   5   3   8       76.33       73.02      7.02 o 
   6   3   8      218.31      227.43     10.43 o 
   7   3   8       16.24       11.29      5.81 o 
   8   3   8       71.57       63.58      7.95 o 
   9   3   8       61.62       64.22      7.81 o 
  10   3   8       20.94       19.18      7.34 o 
  11   3   8       19.31        8.69      7.85 o 
   0   4   8      732.19      676.79     16.03 o 
   1   4   8      239.70      257.31     10.48 o 
   2   4   8      147.09      145.34      8.33 o 
   3   4   8      299.20      302.45     11.37 o 
   4   4   8      147.67      160.36      9.02 o 
   5   4   8        2.36       11.75      5.11 o 
   6   4   8       56.65       48.47      7.48 o 
   7   4   8       30.93       24.34      6.50 o 
   8   4   8        8.38       13.05      6.50 o 
   9   4   8        1.66        5.25      5.80 o 
  10   4   8      113.29      113.15     11.81 o 
  11   4   8       25.46       22.43      8.50 o 
   1   5   8      211.62      203.86      9.92 o 
   2   5   8       29.92       28.24      5.76 o 
   3   5   8      156.53      141.33      9.49 o 
   4   5   8       86.28       84.88      8.04 o 
   5   5   8       91.96       97.11      8.27 o 
   6   5   8       10.93        1.58      6.36 o 
   7   5   8       93.02       89.06      8.92 o 
   8   5   8        4.96       -0.42      6.78 o 
   9   5   8       91.54       83.38     10.41 o 
  10   5   8       26.17       29.45      8.83 o 
   0   6   8       33.68       21.04      6.50 o 
   1   6   8       48.05       38.19      6.88 o 
   2   6   8       18.48       15.79      5.99 o 
   3   6   8       62.56       70.59      7.30 o 
   4   6   8       15.47       32.19      6.04 o 
   5   6   8       53.81       47.35      7.67 o 
   6   6   8       18.47        2.18      6.87 o 
   7   6   8       10.26       11.56      7.20 o 
   8   6   8       10.92        1.49      7.71 o 
   1   7   8        5.44       -3.39      6.41 o 
   2   7   8       11.10       14.68      7.06 o 
   3   7   8       39.08       34.80      7.57 o 
   4   7   8       13.21       19.92      6.78 o 
   5   7   8       28.30       44.59      7.43 o 
   6   7   8        7.55       13.24      6.18 o 
   7   7   8        3.92       -2.55      7.85 o 
   0   8   8       27.53       35.21      7.20 o 
   1   8   8       14.33        8.73      7.20 o 
   2   8   8       48.19       41.12      8.97 o 
   3   8   8        2.91       10.45      6.97 o 
   4   8   8        5.93        0.51      7.94 o 
   2   0   9      646.11      681.78     14.71 o 
   4   0   9      432.19      441.76     12.89 o 
   6   0   9       28.92       34.05      7.53 o 
   8   0   9       79.09       88.12      8.27 o 
  10   0   9        6.60        9.80      7.20 o 
   0   1   9      368.31      361.28     11.06 o 
   1   1   9      739.68      775.62     15.77 o 
   2   1   9      215.90      241.83      9.73 o 
   3   1   9        7.22        7.15      3.81 o 
   4   1   9      228.23      250.11     10.15 o 
   5   1   9      569.02      594.59     15.53 o 
   6   1   9      524.70      507.22     14.91 o 
   7   1   9      181.94      198.05     10.24 o 
   8   1   9       27.34       24.48      6.78 o 
   9   1   9       74.62      100.66      8.83 o 
  10   1   9       19.39       13.47      6.87 o 
  11   1   9        5.79        0.46      6.78 o 
   1   2   9      241.30      236.22      9.83 o 
   2   2   9      186.22      183.42      8.66 o 
   3   2   9      489.76      482.86     13.32 o 
   4   2   9      162.36      172.27      9.03 o 
   5   2   9       40.42       38.66      5.81 o 
   6   2   9      161.05      157.81      9.72 o 
   7   2   9      226.51      240.22     11.78 o 
   8   2   9       76.29       77.33      8.50 o 
   9   2   9       18.84       14.91      7.06 o 
  10   2   9       21.78       20.76      8.04 o 
  11   2   9       41.14       37.95      9.62 o 
   0   3   9     1336.25     1249.06     21.30 o 
   1   3   9      155.81      144.43      8.47 o 
   2   3   9      314.81      303.10     11.56 o 
   3   3   9      176.61      182.81      9.35 o 
   4   3   9      298.56      298.83     11.84 o 
   5   3   9      119.29      107.14      8.56 o 
   6   3   9      156.67      172.17     10.47 o 
   7   3   9       60.16       59.94      7.30 o 
   8   3   9       12.11       16.26      6.60 o 
   9   3   9       55.44       53.85      8.55 o 
  10   3   9       23.31       15.56      8.22 o 
  11   3   9        3.10       12.72      6.97 o 
   1   4   9      108.57       95.55      7.86 o 
   2   4   9      104.33       99.87      8.00 o 
   3   4   9       14.63       11.98      5.11 o 
   4   4   9       78.86       91.33      7.81 o 
   5   4   9      138.19      137.99      9.58 o 
   6   4   9       21.50       16.07      6.55 o 
   7   4   9       80.46       84.68      8.37 o 
   8   4   9      106.89       96.88     10.18 o 
   9   4   9       57.47       57.20      9.06 o 
  10   4   9       32.13       21.46      8.83 o 
   0   5   9       32.49       35.91      5.44 o 
   1   5   9       12.41       16.63      5.11 o 
   2   5   9       16.71       11.15      6.08 o 
   3   5   9      147.43      135.49      9.49 o 
   4   5   9      112.61       99.36      8.23 o 
   5   5   9       25.02       21.92      6.83 o 
   6   5   9       33.68       38.51      7.43 o 
   7   5   9       43.52       45.95      8.13 o 
   8   5   9        3.22        9.85      6.13 o 
   9   5   9       43.15       52.91      8.46 o 
   1   6   9      126.13      118.15      9.86 o 
   2   6   9       35.61       33.45      7.53 o 
   3   6   9       53.98       47.39      7.71 o 
   4   6   9       15.22       15.00      6.36 o 
   5   6   9       11.97       11.15      6.83 o 
   6   6   9       27.75       37.21      7.66 o 
   7   6   9        4.48        3.44      6.78 o 
   8   6   9        7.37       11.33      7.76 o 
   0   7   9       21.85       27.03      7.34 o 
   1   7   9       12.33        6.78      6.41 o 
   2   7   9       33.16       29.73      7.25 o 
   3   7   9       11.45       12.59      6.73 o 
   4   7   9       44.54       56.07      8.41 o 
   5   7   9       12.85       21.32      7.38 o 
   6   7   9       41.89       60.30      9.15 o 
   1   8   9       14.76       14.77      7.99 o 
   2   8   9       25.10       38.13      8.41 o 
   0   0  10      933.36      952.02     19.37 o 
   2   0  10      575.26      553.20     14.41 o 
   4   0  10        7.99       10.68      5.02 o 
   6   0  10       92.42       83.58      8.04 o 
   8   0  10        2.15        1.63      5.62 o 
  10   0  10      138.34      127.31     11.62 o 
   1   1  10      284.40      319.88     11.33 o 
   2   1  10      871.72      913.93     18.50 o 
   3   1  10      315.63      317.67     11.75 o 
   4   1  10       17.28       26.61      5.48 o 
   5   1  10       21.76       15.56      5.99 o 
   6   1  10        2.56        2.88      5.43 o 
   7   1  10       91.53      106.91      8.60 o 
   8   1  10       34.92       24.76      7.15 o 
   9   1  10      113.25      115.48     10.27 o 
  10   1  10        1.12        2.41      6.50 o 
  11   1  10       25.90       22.71      8.13 o 
   0   2  10      272.38      280.66     10.81 o 
   1   2  10      136.23      120.81      8.65 o 
   2   2  10       89.30       82.47      7.48 o 
   3   2  10      300.17      325.64     12.02 o 
   4   2  10       62.15       62.74      7.25 o 
   5   2  10      146.87      148.62      9.35 o 
   6   2  10      267.68      282.24     12.57 o 
   7   2  10       27.39       14.26      7.01 o 
   8   2  10        7.39       17.42      6.13 o 
   9   2  10       24.36       25.04      7.15 o 
  10   2  10       23.36       18.63      8.36 o 
   1   3  10       62.94       60.69      6.97 o 
   2   3  10       54.87       71.19      6.74 o 
   3   3  10       63.70       58.60      7.20 o 
   4   3  10      374.39      368.41     13.38 o 
   5   3  10       43.34       34.29      6.83 o 
   6   3  10       36.34       40.83      6.78 o 
   7   3  10      180.88      191.68     11.72 o 
   8   3  10      118.89      114.37     10.55 o 
   9   3  10        3.31        2.79      7.48 o 
  10   3  10       14.49       22.53      7.52 o 
   0   4  10      434.20      395.44     14.14 o 
   1   4  10       30.95       35.49      5.90 o 
   2   4  10       16.86       12.73      6.08 o 
   3   4  10       46.15       49.34      5.95 o 
   4   4  10      144.16      129.81     10.14 o 
   5   4  10       41.59       48.27      7.53 o 
   6   4  10       42.47       30.94      7.94 o 
   7   4  10       62.59       53.67      8.64 o 
   8   4  10       47.49       49.57      9.06 o 
   9   4  10       33.67       41.48      8.36 o 
   1   5  10       50.39       59.89      7.29 o 
   2   5  10        5.78        3.11      5.53 o 
   3   5  10       78.68       74.18      8.04 o 
   4   5  10        1.55       -6.45      6.45 o 
   5   5  10       81.26       77.89      9.53 o 
   6   5  10       12.50       12.54      6.46 o 
   7   5  10        6.47        9.43      6.78 o 
   8   5  10       12.06        4.46      7.76 o 
   0   6  10       62.89       58.22      7.85 o 
   1   6  10        4.19       13.24      6.04 o 
   2   6  10       21.49       25.92      6.27 o 
   3   6  10       11.63       13.24      6.13 o 
   4   6  10       23.32       23.83      7.43 o 
   5   6  10       20.71       25.13      7.85 o 
   6   6  10       42.14       29.17      8.97 o 
   1   7  10       34.52       47.15      7.76 o 
   2   7  10       33.88       30.19      7.85 o 
   3   7  10        2.85        0.98      6.46 o 
   4   7  10        1.72       -2.04      6.87 o 
   2   0  11      823.34      845.43     18.71 o 
   4   0  11      301.62      306.56     12.35 o 
   6   0  11      308.10      323.19     13.42 o 
   8   0  11       31.95       38.37      7.76 o 
  10   0  11       32.48       30.94      9.38 o 
   0   1  11      502.25      535.84     15.28 o 
   1   1  11      319.73      334.28     12.17 o 
   2   1  11       31.89       32.89      6.46 o 
   3   1  11       99.23      112.93      8.46 o 
   4   1  11       30.15       38.74      6.64 o 
   5   1  11      342.93      357.70     13.61 o 
   6   1  11      175.22      194.56     11.21 o 
   7   1  11       14.40       17.09      6.60 o 
   8   1  11        9.46       20.48      6.41 o 
   9   1  11       36.08       42.41      8.73 o 
  10   1  11       82.33       75.15     10.60 o 
   1   2  11       64.61       75.61      7.16 o 
   2   2  11       11.30        7.25      5.99 o 
   3   2  11       27.00       35.07      5.71 o 
   4   2  11       86.46       82.78      8.69 o 
   5   2  11       50.33       50.41      7.16 o 
   6   2  11        1.99       10.12      6.32 o 
   7   2  11       40.46       40.79      7.67 o 
   8   2  11      143.28      164.76     12.14 o 
   9   2  11       22.27       18.53      8.41 o 
   0   3  11      130.57      123.05      8.60 o 
   1   3  11      157.30      138.58      9.44 o 
   2   3  11       62.37       65.66      6.83 o 
   3   3  11       42.37       52.27      6.46 o 
   4   3  11      134.45      148.40      9.81 o 
   5   3  11       43.14       41.77      7.53 o 
   6   3  11        8.68        7.11      6.64 o 
   7   3  11        3.04       -3.11      6.83 o 
   8   3  11       24.14       27.17      7.34 o 
   9   3  11       40.72       23.92      9.06 o 
   1   4  11       91.99       96.82      8.27 o 
   2   4  11       60.39       55.67      7.16 o 
   3   4  11       27.28       28.89      6.50 o 
   4   4  11      114.49      105.91      9.81 o 
   5   4  11       51.62       48.46      8.13 o 
   6   4  11       40.44       41.39      8.69 o 
   7   4  11        6.89        2.83      6.87 o 
   8   4  11       37.45       47.52      9.38 o 
   0   5  11      154.99      156.04     10.28 o 
   1   5  11       25.65       34.56      5.85 o 
   2   5  11       29.58       33.77      6.87 o 
   3   5  11       45.76       35.77      7.81 o 
   4   5  11       77.31       71.01      8.74 o 
   5   5  11      114.30      125.61     10.55 o 
   6   5  11        7.93       22.52      6.18 o 
   7   5  11       46.35       38.70      8.59 o 
   1   6  11       97.62      100.58      9.95 o 
   2   6  11       44.21       39.95      8.32 o 
   3   6  11       16.41       15.61      6.50 o 
   4   6  11       18.55       13.24      8.27 o 
   5   6  11       39.33       42.04      9.01 o 
   0   7  11       44.05       50.64      7.76 o 
   1   7  11       19.80       24.62      7.43 o 
   0   0  12       78.67       83.57     10.97 o 
   2   0  12       25.11       22.16      6.18 o 
   4   0  12      340.14      372.61     14.12 o 
   6   0  12      328.23      311.55     14.44 o 
   8   0  12       50.67       62.49      9.25 o 
   1   1  12      137.29      155.57      9.44 o 
   2   1  12      194.46      201.41     10.89 o 
   3   1  12      390.58      431.54     14.69 o 
   4   1  12       49.16       31.41      8.22 o 
   5   1  12       91.69      108.49      8.65 o 
   6   1  12       19.02       24.90      7.20 o 
   7   1  12       52.03       61.24      7.90 o 
   8   1  12       50.84       49.53      9.06 o 
   9   1  12       14.63       20.99      7.80 o 
   0   2  12      103.07      110.83      8.32 o 
   1   2  12      282.48      276.08     12.86 o 
   2   2  12        3.98       10.31      5.25 o 
   3   2  12       45.00       54.40      7.39 o 
   4   2  12      107.06      120.18      9.39 o 
   5   2  12       16.26       34.09      6.50 o 
   6   2  12       85.82       85.70      9.57 o 
   7   2  12        1.31        9.75      6.59 o 
   8   2  12       17.48       27.59      7.66 o 
   1   3  12       45.09       54.13      7.43 o 
   2   3  12       60.26       70.30      7.95 o 
   3   3  12        7.98       -7.06      7.06 o 
   4   3  12       20.05       23.32      7.71 o 
   5   3  12        3.40        6.08      6.22 o 
   6   3  12        7.00       -2.69      7.29 o 
   7   3  12        9.27       23.82      6.83 o 
   8   3  12       43.65       46.27      8.92 o 
   0   4  12       63.29       58.92      9.90 o 
   1   4  12       12.70       20.44      5.81 o 
   2   4  12        7.48        9.29      5.81 o 
   3   4  12       38.84       49.61      7.57 o 
   4   4  12        8.29        2.65      7.38 o 
   5   4  12       31.98       27.59      7.66 o 
   6   4  12      103.72       98.91     10.09 o 
   7   4  12       15.17        6.55      8.45 o 
   1   5  12       60.32       62.36      8.27 o 
   2   5  12       36.79       39.30      7.71 o 
   3   5  12       30.24       25.18      7.20 o 
   4   5  12        0.17        6.69      6.97 o 
   5   5  12       29.07       37.11      8.59 o 
   0   6  12       29.76       37.90      8.08 o 
   1   6  12       24.71       31.12      7.52 o 
   2   6  12        2.20        2.51      7.20 o 
   3   6  12       17.45        3.58      7.90 o 
   2   0  13       13.16       11.29      6.69 o 
   4   0  13        0.15       -6.27      6.27 o 
   6   0  13        8.65        0.00      7.62 o 
   8   0  13      192.26      218.36     13.72 o 
   0   1  13      272.05      294.13     13.69 o 
   1   1  13       14.37       10.91      6.69 o 
   2   1  13        9.76        9.43      6.08 o 
   3   1  13       54.74       67.00      8.36 o 
   4   1  13       82.01       80.78      9.57 o 
   5   1  13       17.65        6.73      7.15 o 
   6   1  13        4.35        4.69      7.34 o 
   7   1  13        3.57        1.95      7.11 o 
   8   1  13        3.22        2.09      7.38 o 
   1   2  13        5.99        2.51      6.73 o 
   2   2  13       60.09       86.01      8.97 o 
   3   2  13      183.58      211.82     11.91 o 
   4   2  13      122.70      123.02     11.44 o 
   5   2  13       31.14       29.45      7.85 o 
   6   2  13        7.95       -0.98      6.92 o 
   7   2  13       43.60       35.26      8.97 o 
   0   3  13      117.94      111.72      9.76 o 
   1   3  13       16.20        5.99      7.38 o 
   2   3  13      115.41       98.47     10.41 o 
   3   3  13       30.00       22.99      8.45 o 
   4   3  13       98.07      117.92     10.41 o 
   5   3  13       60.58       52.32      9.20 o 
   6   3  13       40.61       42.23      9.24 o 
   1   4  13       86.06       73.76      9.85 o 
   2   4  13      104.02       94.92      9.67 o 
   3   4  13       34.81       31.91      7.76 o 
   4   4  13        3.94       -5.80      7.29 o 
   5   4  13       26.43       34.88      8.41 o 
   0   5  13       26.88       30.75      7.90 o 
   1   5  13       41.46       31.31      9.20 o 
   2   5  13       23.10       11.38      7.94 o 
   3   5  13       32.60       39.30      8.08 o 
   0   0  14      468.70      453.77     17.77 o 
   2   0  14        7.83        6.69      6.59 o 
   4   0  14       72.08       79.83      9.48 o 
   6   0  14       11.33       23.78      6.64 o 
   1   1  14       31.63       17.84      7.85 o 
   2   1  14       20.56       31.17      7.20 o 
   3   1  14       15.55       10.59      6.64 o 
   4   1  14       87.55       92.91     10.32 o 
   5   1  14       10.61        9.29      7.52 o 
   6   1  14        4.77       -6.13      7.15 o 
   0   2  14        4.15        0.46      6.46 o 
   1   2  14       11.78       26.10      7.06 o 
   2   2  14       18.18       30.61      6.73 o 
   3   2  14        1.39       11.80      6.36 o 
   4   2  14       50.53       51.01      9.20 o 
   5   2  14      103.37       94.92     10.04 o 
   1   3  14       48.92       48.32      8.36 o 
   2   3  14      109.48      109.71     10.92 o 
   3   3  14       69.11       83.69      9.01 o 
   4   3  14       27.31       31.26      7.85 o 
   5   3  14       29.71       42.50      8.31 o 
   0   4  14       58.57       81.03      9.34 o 
   1   4  14       15.80       20.34      7.66 o 
   2   4  14       13.42        8.55      7.66 o 
   3   4  14       24.32       23.46      8.27 o 
   2   0  15        8.52        8.31      7.15 o 
   4   0  15      117.65      122.21     10.97 o 
   0   1  15      102.52      124.34     10.32 o 
   1   1  15       22.08       21.60      8.17 o 
   2   1  15       26.26       32.79      8.92 o 
   3   1  15        1.87       13.14      6.83 o 
   4   1  15        7.66        1.58      7.76 o 
   1   2  15       58.15       51.81      8.97 o 
   2   2  15       63.39       61.01     10.27 o 
   3   2  15        8.64       14.49      7.99 o 
   0   3  15       15.80       19.41      7.76 o 
                                                 
